# Supplementary material for: RNA Sequencing Reveals Key Metabolic Pathways Are Modified by Short-Term Whole Egg Consumption
Source: Front Nutr. 2021 May 10;8:652192. doi: 10.3389/fnut.2021.652192 (PMC8141817; doi:10.3389/fnut.2021.652192)
Supplement: Supplementary Table 1 — Primer sequence as used for qPCR. [file Table_1.XLSX]

## Sheet: ZDF_mRNA_Primers
Name	NCBI ID Number	Amplicon Length	Forward Primer Sequence	Reverse Primer Sequence	REV Primer Tm	FWD Primer Tm	FWD G/C Content
Cytochrome P450, family 51(Cyp51)	NC_005103.4	93	CCTTCCAGTGGTGCTCTTATT	CTAAGCCACTACCCAAAGACTATAC	62	62	0.476
Cytochrome P450, family 2, subfamily c, polypeptide 22(Cyp2c22)	NC_005100.4	113	AGAGAGAGAGAGAGAGAGAGAGA	GAGACCCTCTGCATCTCAATAC	62	62	0.478
Indolethylamine N-methyltransferase(Inmt)	NM_001109022.1	128	CTGGAGAAGGAGACGGTAGAA	CGGGCAACCACGAAGTATAA	62	62	0.524
Fatty acid desaturase 1(Fads1)	NC_005100.4	113	AGAGAGAGAGAGAGAGAGAGAGA	GAGACCCTCTGCATCTCAATAC	62	62	0.478
EGR1	NC_005117.4	99	ACCAGTCCCAACTCATCAAAC	ACTCAACAGGGCAAGCATAC	62	62	50
18S ribosomal RNA (Rn18s)	NR_046237.1	98	AAGACGAACCAGAGCGAAAG	TCGGAACTACGACGGTATCT	62	62	0.5
