# Supplementary material for: RNA Sequencing Reveals Key Metabolic Pathways Are Modified by Short-Term Whole Egg Consumption
Source: Front Nutr. 2021 May 10;8:652192. doi: 10.3389/fnut.2021.652192 (PMC8141817; doi:10.3389/fnut.2021.652192)
Supplement: Supplementary Table 2 — Raw differentially expressed genes in the PFC, liver, adipose, and kidney. [file Table_2.XLSX]

## Sheet: Brain
Supplementary Table 2
	baseMean	log2FoldChange	lfcSE	stat	pvalue	padj
ENSRNOG00000007234	223.29	-2.06371	0.239565	-8.6144	7.03e-18	3.53e-14
ENSRNOG00000009550	25.3802	-4.96149	0.576934	-8.59975	7.99e-18	3.53e-14
ENSRNOG00000016690	55.6122	-2.71362	0.317265	-8.55318	1.2e-17	3.53e-14
ENSRNOG00000032297	177.228	-1.7428	0.204728	-8.51274	1.7e-17	3.76e-14
ENSRNOG00000020480	449.324	-2.60793	0.308755	-8.44659	3e-17	5.31e-14
ENSRNOG00000010262	99.4516	2.67417	0.39822	6.71532	1.88e-11	2.77e-08
ENSRNOG00000011250	309.001	2.36248	0.372168	6.3479	2.18e-10	2.76e-07
ENSRNOG00000016552	235.838	-1.76844	0.280313	-6.3088	2.81e-10	3.11e-07
ENSRNOG00000006280	79.1988	-1.89342	0.350161	-5.4073	6.4e-08	6.29e-05
ENSRNOG00000018937	568.489	0.943166	0.175706	5.36786	7.97e-08	7.05e-05
ENSRNOG00000016122	401.279	-1.24789	0.239014	-5.22099	1.78e-07	0.000143236
ENSRNOG00000016924	347.308	-1.30442	0.254324	-5.12897	2.91e-07	0.000214928
ENSRNOG00000000961	32.5385	1.95051	0.392924	4.96408	6.9e-07	0.000470088
ENSRNOG00000057814	680.91	-0.644407	0.133041	-4.84368	1.27e-06	0.000805966
ENSRNOG00000045636	97.9242	-1.33594	0.27804	-4.80484	1.55e-06	0.000914095
ENSRNOG00000004009	111.608	0.918536	0.192229	4.77834	1.77e-06	0.000977994
ENSRNOG00000018755	81.44	-1.20397	0.252714	-4.76415	1.9e-06	0.000987636
ENSRNOG00000061527	25.0937	1.93737	0.412318	4.69874	2.62e-06	0.0012875
ENSRNOG00000009597	913.509	1.61655	0.345505	4.67881	2.89e-06	0.00134447
ENSRNOG00000012819	13.031	-2.47926	0.535986	-4.6256	3.74e-06	0.00165334
ENSRNOG00000010017	82.4749	0.786968	0.175784	4.4769	7.57e-06	0.0031927
ENSRNOG00000011622	18.272	-1.64522	0.369012	-4.45845	8.26e-06	0.00332213
ENSRNOG00000043377	256.668	-1.39111	0.314788	-4.41919	9.91e-06	0.00381333
ENSRNOG00000013851	11.6983	1.9	0.437503	4.34282	1.41e-05	0.0051888
ENSRNOG00000005871	517.225	-1.59793	0.373778	-4.27509	1.91e-05	0.0066864
ENSRNOG00000045649	29.8123	1.36043	0.318677	4.26898	1.96e-05	0.0066864
ENSRNOG00000013552	1351.7	1.77683	0.419586	4.23471	2.29e-05	0.00750358
ENSRNOG00000006859	31.6852	-1.96202	0.466005	-4.21031	2.55e-05	0.00806319
ENSRNOG00000000978	1228.21	1.26381	0.301742	4.18839	2.81e-05	0.00857633
ENSRNOG00000006787	551.76	-1.35701	0.32712	-4.14836	3.35e-05	0.00988196
ENSRNOG00000032246	40.6026	1.68603	0.408087	4.13154	3.6e-05	0.0102905
ENSRNOG00000003515	3410.98	0.929258	0.227976	4.07612	4.58e-05	0.0126688
ENSRNOG00000057072	37.034	1.45506	0.364298	3.99415	6.49e-05	0.0169959
ENSRNOG00000010337	23.7281	1.79047	0.448414	3.99289	6.53e-05	0.0169959
ENSRNOG00000019587	39.0622	1.17392	0.296148	3.96396	7.37e-05	0.018646
ENSRNOG00000032508	64.8951	-1.09308	0.276948	-3.94689	7.92e-05	0.0194698
ENSRNOG00000003038	322.046	0.525323	0.134356	3.90992	9.23e-05	0.0220908
ENSRNOG00000002212	570.71	-1.08101	0.278062	-3.88766	0.000101214	0.0235802
ENSRNOG00000000658	81.6714	-1.02253	0.265017	-3.85835	0.000114157	0.0259136
ENSRNOG00000004903	559.882	-0.642662	0.166867	-3.85134	0.000117471	0.0259994
ENSRNOG00000011648	140.144	1.17388	0.306065	3.8354	0.00012536	0.0270411
ENSRNOG00000011747	1885.72	0.707713	0.184795	3.82972	0.000128287	0.0270411
ENSRNOG00000020704	339.671	-1.31873	0.347685	-3.79289	0.000148906	0.0306574
ENSRNOG00000046889	3458.69	-0.888065	0.23605	-3.76219	0.000168432	0.0338894
ENSRNOG00000021924	4363.76	1.54591	0.413365	3.73983	0.000184143	0.0356079
ENSRNOG00000036615	20.411	-1.75876	0.470426	-3.73864	0.000185018	0.0356079
ENSRNOG00000013949	405.106	0.916113	0.247859	3.6961	0.000218936	0.0404417
ENSRNOG00000013387	52.3013	-0.922595	0.249639	-3.69571	0.00021927	0.0404417
ENSRNOG00000020869	14.2874	1.6998	0.462019	3.67906	0.000234092	0.0422942
ENSRNOG00000009421	2352.62	0.928113	0.253406	3.66255	0.000249719	0.0441645
ENSRNOG00000023348	31.977	-1.08033	0.295351	-3.65777	0.000254421	0.0441645
ENSRNOG00000000645	405.666	0.757373	0.207904	3.6429	0.000269585	0.0458969
ENSRNOG00000042721	29.7365	-1.65504	0.459857	-3.59904	0.000319396	0.0526052
ENSRNOG00000020696	46.2869	-1.009	0.280447	-3.59784	0.000320872	0.0526052
ENSRNOG00000053247	53.2047	0.901815	0.251878	3.58036	0.000343124	0.0552304
ENSRNOG00000007099	67.2646	0.741694	0.208756	3.55293	0.000380963	0.0602262
ENSRNOG00000018296	11.4839	1.56786	0.444543	3.5269	0.000420449	0.0653024
ENSRNOG00000033824	29.7319	-1.22215	0.347321	-3.51878	0.000433536	0.0653326
ENSRNOG00000001469	26.2676	1.01068	0.287318	3.51764	0.000435403	0.0653326
ENSRNOG00000002368	130.059	0.683395	0.195169	3.50155	0.000462563	0.0682511
ENSRNOG00000003307	665.145	0.657371	0.188937	3.47931	0.000502702	0.0720522
ENSRNOG00000014008	955.212	-0.94258	0.27101	-3.47802	0.000505128	0.0720522
ENSRNOG00000032560	17762.2	0.798687	0.229903	3.47401	0.00051274	0.0720522
ENSRNOG00000014426	765.302	0.940661	0.27339	3.44073	0.00058014	0.0802496
ENSRNOG00000029861	53.695	1.17801	0.343601	3.42843	0.000607079	0.0820765
ENSRNOG00000019221	130.306	0.551166	0.160864	3.42629	0.000611888	0.0820765
ENSRNOG00000020376	18.8226	1.15211	0.338162	3.40699	0.000656828	0.0867896
ENSRNOG00000040195	36.9047	0.910221	0.268371	3.39166	0.00069471	0.0904451
ENSRNOG00000006102	79.0162	0.639603	0.189249	3.37969	0.000725677	0.0931075
ENSRNOG00000043404	748.554	0.597597	0.177887	3.35942	0.000781058	0.0983297
ENSRNOG00000007650	378.286	-0.955502	0.284678	-3.35643	0.000789557	0.0983297
ENSRNOG00000004327	269.64	0.669757	0.199755	3.3529	0.0007997	0.0983297
ENSRNOG00000009488	750.844	1.19026	0.355478	3.34833	0.000813008	0.0983551
ENSRNOG00000013492	87.5971	-0.680976	0.203566	-3.34524	0.000822126	0.0983551
ENSRNOG00000014320	20.8275	-0.982829	0.295436	-3.32671	0.000878774	0.10373
ENSRNOG00000015442	5.23718	1.92191	0.57775	3.32654	0.000879321	NA
ENSRNOG00000023923	32.659	-0.884222	0.268274	-3.29597	0.000980827	0.114253
ENSRNOG00000036837	4.41917	-2.39279	0.735243	-3.25442	0.00113624	NA
ENSRNOG00000045679	13779.4	-0.938517	0.289354	-3.24349	0.00118074	0.134085
ENSRNOG00000033697	11.2071	-1.30797	0.403277	-3.24334	0.00118137	0.134085
ENSRNOG00000028688	29.4045	0.876395	0.271082	3.23295	0.00122518	0.137298
ENSRNOG00000011497	175.181	-1.17481	0.364001	-3.22748	0.00124887	0.138203
ENSRNOG00000016166	358.291	0.880671	0.27555	3.19605	0.00139321	0.152273
ENSRNOG00000001555	6.2288	-1.83239	0.577326	-3.17394	0.00150387	NA
ENSRNOG00000004125	1126.75	-0.530956	0.168249	-3.15578	0.0016007	0.172817
ENSRNOG00000018899	1721.94	-0.572371	0.182146	-3.14238	0.00167579	0.178744
ENSRNOG00000000588	43.9822	0.995759	0.319143	3.12011	0.00180786	0.188682
ENSRNOG00000009719	134.178	-0.573596	0.183875	-3.1195	0.00181159	0.188682
ENSRNOG00000032813	16.4944	0.98068	0.315406	3.10926	0.00187555	0.193073
ENSRNOG00000018648	31.3533	-0.915853	0.296639	-3.08743	0.00201897	0.205448
ENSRNOG00000020776	85.9624	-1.06002	0.34432	-3.0786	0.00207977	0.20923
ENSRNOG00000004621	33.2622	0.813249	0.265156	3.06705	0.00216182	0.214662
ENSRNOG00000057627	9.22442	1.44036	0.470055	3.06424	0.00218226	0.214662
ENSRNOG00000019990	97.8135	0.702306	0.230067	3.05262	0.00226857	0.220699
ENSRNOG00000051948	3.87088	2.4719	0.810288	3.05065	0.00228349	NA
ENSRNOG00000053086	36.9624	0.825347	0.270948	3.04615	0.00231795	0.223052
ENSRNOG00000051291	4.59741	-1.75654	0.577315	-3.04261	0.00234538	NA
ENSRNOG00000016967	130.453	0.600491	0.197772	3.03628	0.00239516	0.228004
ENSRNOG00000019098	75.0334	0.809601	0.267672	3.0246	0.00248964	0.234477
ENSRNOG00000020989	173.951	-0.987317	0.328813	-3.00267	0.00267618	0.243865
ENSRNOG00000015113	42.7865	0.792332	0.263962	3.00168	0.0026849	0.243865
ENSRNOG00000023107	37.7034	-0.77393	0.257882	-3.0011	0.00269008	0.243865
ENSRNOG00000016484	457.228	0.592283	0.197425	3.00003	0.00269951	0.243865
ENSRNOG00000007984	13.0908	1.2569	0.420638	2.98807	0.00280742	0.249112
ENSRNOG00000017172	8.61167	1.44592	0.48424	2.98597	0.00282685	0.249112
ENSRNOG00000015498	24.2951	-1.02773	0.344915	-2.97965	0.00288576	0.249112
ENSRNOG00000033915	319.124	0.786203	0.263897	2.97921	0.00288995	0.249112
ENSRNOG00000010174	14.2028	-1.13746	0.382146	-2.97652	0.00291544	0.249112
ENSRNOG00000002635	244.698	-0.649855	0.218412	-2.97536	0.00292643	0.249112
ENSRNOG00000020812	13.2298	1.21848	0.409986	2.97199	0.00295874	0.249464
ENSRNOG00000009145	20.7619	0.93596	0.315323	2.96826	0.00299494	0.250134
ENSRNOG00000053078	4.52491	1.86736	0.631299	2.95796	0.00309678	NA
ENSRNOG00000020284	31.5596	1.02057	0.347004	2.94108	0.00327068	0.270611
ENSRNOG00000016913	5.46304	1.67737	0.571674	2.93413	0.00334482	NA
ENSRNOG00000057333	28.5887	2.49338	0.851533	2.9281	0.00341035	0.277272
ENSRNOG00000024115	306.631	-0.608641	0.207884	-2.92779	0.00341384	0.277272
ENSRNOG00000007032	21.9795	0.899684	0.308553	2.91582	0.00354757	0.285483
ENSRNOG00000055756	600.42	0.389098	0.133572	2.91303	0.00357942	0.285483
ENSRNOG00000021176	3.68364	-2.05668	0.707848	-2.90554	0.00366624	NA
ENSRNOG00000016791	15.1534	-1.03447	0.356098	-2.90503	0.00367219	0.290267
ENSRNOG00000007290	16.8899	1.03226	0.355825	2.90102	0.00371948	0.291403
ENSRNOG00000046763	55.8655	0.985008	0.341682	2.88282	0.00394132	0.302593
ENSRNOG00000015631	13.0159	-1.15349	0.40018	-2.88242	0.00394629	0.302593
ENSRNOG00000011635	196.758	0.993986	0.345021	2.88095	0.00396484	0.302593
ENSRNOG00000021390	3.82935	-2.30624	0.80309	-2.87171	0.00408253	NA
ENSRNOG00000047499	9.52129	-1.13318	0.394687	-2.87108	0.00409066	0.309527
ENSRNOG00000019000	54.7259	0.886466	0.309682	2.8625	0.0042031	0.311035
ENSRNOG00000007258	3.28489	2.05615	0.718503	2.86172	0.00421355	NA
ENSRNOG00000013889	52.087	1.00624	0.351653	2.86145	0.00421712	0.311035
ENSRNOG00000016456	799.409	0.608042	0.212662	2.8592	0.00424717	0.311035
ENSRNOG00000047493	469.706	0.644508	0.225549	2.85751	0.00426979	0.311035
ENSRNOG00000025028	20.6758	1.01029	0.353706	2.85629	0.00428626	0.311035
ENSRNOG00000014702	333.489	-0.668226	0.234426	-2.85048	0.00436538	0.312733
ENSRNOG00000019982	700.514	0.754428	0.265073	2.84612	0.00442556	0.312733
ENSRNOG00000026115	5.29079	1.95468	0.686909	2.84562	0.00443251	NA
ENSRNOG00000060836	12.1065	1.82503	0.641492	2.84498	0.00444139	0.312733
ENSRNOG00000001554	15.1376	-1.41089	0.49604	-2.8443	0.00445096	0.312733
ENSRNOG00000009273	10608.4	0.718828	0.253114	2.83994	0.00451223	0.314542
ENSRNOG00000007688	34.6332	0.821627	0.290579	2.82755	0.00469058	0.32442
ENSRNOG00000004301	142.029	-0.687589	0.243581	-2.82284	0.00476005	0.325863
ENSRNOG00000052742	58.714	1.79821	0.63798	2.8186	0.00482343	0.325863
ENSRNOG00000006204	25.6013	-1.22149	0.433564	-2.81732	0.00484267	0.325863
ENSRNOG00000019689	28.71	0.846943	0.300734	2.81626	0.00485868	0.325863
ENSRNOG00000001770	127.067	1.54844	0.552063	2.80483	0.00503431	0.335103
ENSRNOG00000038183	17.503	0.92994	0.332829	2.79405	0.0052053	0.3439
ENSRNOG00000008638	2276.88	0.506536	0.182053	2.78236	0.00539654	0.353893
ENSRNOG00000005377	67.5221	-0.612237	0.220568	-2.77573	0.00550782	0.356667
ENSRNOG00000054495	222.797	-0.689573	0.248491	-2.77504	0.00551941	0.356667
ENSRNOG00000008869	5.59767	-1.59434	0.575061	-2.77247	0.00556321	NA
ENSRNOG00000012346	22.2931	0.795072	0.286793	2.77228	0.00556644	0.357099
ENSRNOG00000043201	339.022	0.44911	0.162351	2.76629	0.0056698	0.359921
ENSRNOG00000004344	23.8655	0.74865	0.270756	2.76503	0.00569174	0.359921
ENSRNOG00000051481	371.392	1.51867	0.551233	2.75504	0.00586845	0.367914
ENSRNOG00000033466	778.468	0.518606	0.188363	2.75322	0.00590125	0.367914
ENSRNOG00000019741	28.6064	-0.844284	0.307212	-2.74822	0.00599201	0.369213
ENSRNOG00000006763	25.1245	-0.674314	0.24543	-2.74748	0.00600549	0.369213
ENSRNOG00000026455	36.1885	0.731954	0.266911	2.74232	0.00610073	0.37109
ENSRNOG00000045668	54.4112	0.831665	0.303385	2.74129	0.00611986	0.37109
ENSRNOG00000005615	65.1174	-0.976991	0.359687	-2.71623	0.00660306	0.397666
ENSRNOG00000013291	5019.33	0.838932	0.309943	2.70673	0.006795	0.40646
ENSRNOG00000048506	5.51636	1.49479	0.552763	2.70421	0.00684678	NA
ENSRNOG00000052707	4.21561	-1.80805	0.669319	-2.70133	0.00690625	NA
ENSRNOG00000005129	31.0538	-0.809869	0.300382	-2.69613	0.00701511	0.411735
ENSRNOG00000013076	44.0736	-0.619081	0.230188	-2.68946	0.00715669	0.411735
ENSRNOG00000013774	12.0269	1.14952	0.42784	2.68679	0.00721421	0.411735
ENSRNOG00000023258	44.618	0.644601	0.240004	2.6858	0.00723574	0.411735
ENSRNOG00000022014	28.1207	0.79025	0.294296	2.68522	0.00724815	0.411735
ENSRNOG00000021174	251.37	0.760996	0.283484	2.68444	0.00726515	0.411735
ENSRNOG00000045743	356.81	-0.885041	0.329727	-2.68416	0.00727116	0.411735
ENSRNOG00000007700	232.807	-0.505213	0.188261	-2.68358	0.00728379	0.411735
ENSRNOG00000020456	765.217	0.464982	0.173322	2.68276	0.00730175	0.411735
ENSRNOG00000016962	12.7146	1.29773	0.484964	2.67592	0.00745242	0.415542
ENSRNOG00000001643	98.5188	-0.558257	0.20866	-2.67544	0.00746314	0.415542
ENSRNOG00000009514	11.0107	1.69418	0.633852	2.67284	0.00752129	0.416162
ENSRNOG00000018285	10.9171	-1.18222	0.443224	-2.66731	0.00764609	0.418022
ENSRNOG00000008706	11.6851	1.22575	0.459571	2.66717	0.00764934	0.418022
ENSRNOG00000007443	4.86018	1.50713	0.565925	2.66312	0.00774187	NA
ENSRNOG00000007682	8.26717	-1.44641	0.543293	-2.66231	0.00776068	0.419769
ENSRNOG00000008055	7.87397	1.20826	0.453955	2.66164	0.00777614	0.419769
ENSRNOG00000014090	4282.99	0.627147	0.235891	2.65863	0.00784598	0.420973
ENSRNOG00000042333	8.55352	1.24764	0.470497	2.65174	0.00800778	0.421193
ENSRNOG00000006893	237.648	0.62725	0.236665	2.65037	0.00804025	0.421193
ENSRNOG00000009946	968.263	-0.593271	0.223867	-2.6501	0.00804678	0.421193
ENSRNOG00000016846	17.4913	-0.916026	0.345813	-2.64891	0.00807525	0.421193
ENSRNOG00000017600	25.4866	-0.807825	0.305027	-2.64837	0.00808798	0.421193
ENSRNOG00000054962	7.04642	1.65576	0.626009	2.64494	0.00817045	NA
ENSRNOG00000019773	3.63087	2.08513	0.78941	2.64138	0.00825698	NA
ENSRNOG00000008539	12.2794	-1.1961	0.453656	-2.63658	0.00837475	0.430065
ENSRNOG00000009236	75.3163	-0.48495	0.183995	-2.63566	0.00839736	0.430065
ENSRNOG00000045892	146.814	0.385644	0.146333	2.63539	0.00840407	0.430065
ENSRNOG00000037655	3.57674	1.72474	0.655124	2.63269	0.00847127	NA
ENSRNOG00000001205	107.819	-0.657002	0.249718	-2.63097	0.00851405	0.430163
ENSRNOG00000013024	21.8154	-1.00816	0.383306	-2.63018	0.00853405	0.430163
ENSRNOG00000004842	8.95757	1.22918	0.467462	2.62947	0.00855176	0.430163
ENSRNOG00000019009	5.62309	-1.34803	0.512684	-2.62936	0.00855461	NA
ENSRNOG00000003310	84.8504	0.626443	0.238517	2.62641	0.0086292	0.431606
ENSRNOG00000023116	680.625	0.350412	0.133523	2.62435	0.00868137	0.431776
ENSRNOG00000015797	22.9194	1.28076	0.489051	2.61887	0.00882215	0.436132
ENSRNOG00000002876	4.70575	-1.75372	0.669831	-2.61816	0.00884062	NA
ENSRNOG00000059519	7.53972	-1.11787	0.427281	-2.61625	0.00889016	NA
ENSRNOG00000034203	12.5637	1.3804	0.527778	2.61549	0.00890996	0.436132
ENSRNOG00000000062	24.0972	1.191	0.455465	2.61491	0.00892523	0.436132
ENSRNOG00000014303	99.1821	0.434325	0.166195	2.61335	0.00896601	0.436132
ENSRNOG00000032374	152.25	-0.62036	0.23787	-2.60798	0.00910795	0.439209
ENSRNOG00000054142	13.1527	1.65804	0.635945	2.6072	0.00912849	0.439209
ENSRNOG00000000417	152.583	0.381411	0.146453	2.60432	0.00920562	0.440526
ENSRNOG00000006228	230.572	0.618691	0.237793	2.60181	0.00927341	0.441384
ENSRNOG00000015783	5.41455	1.6373	0.629494	2.60099	0.00929564	NA
ENSRNOG00000022523	141.509	-0.575938	0.221758	-2.59715	0.00940003	0.444309
ENSRNOG00000023768	32.3839	1.20895	0.466707	2.59037	0.00958716	0.444309
ENSRNOG00000015385	401.098	0.546054	0.210827	2.59006	0.00959586	0.444309
ENSRNOG00000003291	1722.57	0.812055	0.313551	2.58987	0.00960126	0.444309
ENSRNOG00000002194	35.8611	0.657764	0.254054	2.58907	0.00962349	0.444309
ENSRNOG00000018567	65.5593	-0.677209	0.261641	-2.58831	0.00964472	0.444309
ENSRNOG00000062115	2.62815	2.01057	0.776957	2.58775	0.00966062	NA
ENSRNOG00000058904	12.6788	1.30164	0.50341	2.58565	0.00971951	0.444309
ENSRNOG00000018425	93.4164	0.488232	0.188867	2.58505	0.00973635	0.444309
ENSRNOG00000034191	496.976	0.46439	0.179816	2.58258	0.00980657	0.445218
ENSRNOG00000005193	44.2299	0.532598	0.206526	2.57884	0.00991329	0.447767
ENSRNOG00000054017	213.927	-0.778814	0.302211	-2.57706	0.00996454	0.447797
ENSRNOG00000003990	7.56746	-1.28216	0.498184	-2.57367	0.0100627	NA
ENSRNOG00000027839	18.1542	-0.900497	0.350735	-2.56746	0.0102448	0.456883
ENSRNOG00000010966	323.627	0.418794	0.163342	2.56391	0.0103502	0.456883
ENSRNOG00000016465	8.7714	1.01185	0.394653	2.5639	0.0103502	0.456883
ENSRNOG00000008941	108.359	0.459491	0.179269	2.56314	0.0103731	0.456883
ENSRNOG00000009419	15.6229	0.998466	0.390192	2.55891	0.0105002	0.45853
ENSRNOG00000021773	45.5955	-0.561592	0.219505	-2.55845	0.0105141	0.45853
ENSRNOG00000047745	8.15159	1.23316	0.482684	2.55481	0.0106247	0.461081
ENSRNOG00000043069	100.333	0.610641	0.239363	2.55111	0.0107382	0.462436
ENSRNOG00000018706	31.0219	-1.17831	0.462011	-2.55039	0.0107604	0.462436
ENSRNOG00000022455	33.4123	0.74948	0.294222	2.54733	0.0108551	0.464254
ENSRNOG00000024437	89.2327	-0.496063	0.195047	-2.5433	0.0109811	0.465734
ENSRNOG00000013660	26.2727	-1.13295	0.445602	-2.54252	0.0110055	0.465734
ENSRNOG00000010284	79.1197	-0.494174	0.194466	-2.54119	0.0110476	0.465734
ENSRNOG00000000281	159.657	0.704505	0.277703	2.53691	0.0111837	0.469238
ENSRNOG00000011287	5.82595	1.3633	0.5388	2.53025	0.0113981	NA
ENSRNOG00000002215	444.548	-0.460962	0.182532	-2.52537	0.0115575	0.478994
ENSRNOG00000007367	4.48142	1.82756	0.7239	2.5246	0.0115831	NA
ENSRNOG00000050949	123.251	-0.483606	0.191591	-2.52416	0.0115975	0.478994
ENSRNOG00000016810	23.8763	0.753566	0.298722	2.52263	0.0116481	0.478994
ENSRNOG00000046128	77.6251	0.75838	0.300785	2.52133	0.0116911	0.478994
ENSRNOG00000008115	4.15628	1.54086	0.611245	2.52086	0.0117069	NA
ENSRNOG00000039666	12.0875	-1.23169	0.488746	-2.5201	0.0117323	0.478994
ENSRNOG00000010645	68.1346	0.632742	0.251104	2.51984	0.0117409	0.478994
ENSRNOG00000001171	39.032	0.753795	0.300061	2.51214	0.0120001	0.487326
ENSRNOG00000018988	39.676	0.714721	0.28523	2.50578	0.0122183	0.493922
ENSRNOG00000007478	96.8309	0.470553	0.187958	2.5035	0.0122973	0.494853
ENSRNOG00000019412	23.0753	0.770533	0.308277	2.49949	0.0124374	0.498226
ENSRNOG00000016497	54.2828	-0.538529	0.215943	-2.49385	0.0126364	0.503921
ENSRNOG00000020684	393.429	0.663501	0.266311	2.49145	0.0127222	0.505051
ENSRNOG00000011238	16.0996	0.842991	0.338622	2.48947	0.0127932	0.505051
ENSRNOG00000061237	563.595	-0.494143	0.198587	-2.48829	0.0128359	0.505051
ENSRNOG00000012387	189.963	0.541501	0.217976	2.48423	0.0129834	0.508592
ENSRNOG00000058593	3.48954	1.95021	0.786467	2.4797	0.0131492	NA
ENSRNOG00000016748	27.5217	0.83542	0.336981	2.47913	0.0131704	0.513647
ENSRNOG00000003872	5.72282	1.70311	0.687838	2.47603	0.0132851	NA
ENSRNOG00000058588	9.19338	-1.27591	0.51573	-2.47399	0.0133614	0.51686
ENSRNOG00000017671	16.3351	0.793686	0.320841	2.47377	0.0133696	0.51686
ENSRNOG00000016265	265.729	-0.656646	0.265708	-2.47131	0.0134621	0.518174
ENSRNOG00000020014	11.4675	1.04289	0.422405	2.46894	0.0135513	0.51935
ENSRNOG00000011161	9.47149	1.6489	0.670384	2.45963	0.0139079	0.530462
ENSRNOG00000011573	1612.11	-0.630022	0.256603	-2.45525	0.0140788	0.530462
ENSRNOG00000001442	5249.52	0.457431	0.186361	2.45455	0.0141062	0.530462
ENSRNOG00000003929	3.78351	-1.66221	0.677496	-2.45346	0.0141488	NA
ENSRNOG00000002511	52.455	0.619883	0.252746	2.4526	0.014183	0.530462
ENSRNOG00000027622	31.5573	0.668369	0.272546	2.45232	0.014194	0.530462
ENSRNOG00000029668	99.6707	-0.812575	0.331373	-2.45214	0.0142008	0.530462
ENSRNOG00000060248	34.3397	0.638266	0.260547	2.44972	0.0142969	0.531808
ENSRNOG00000055010	21.7224	0.750208	0.30697	2.44391	0.014529	0.53818
ENSRNOG00000001260	22.1931	0.736722	0.302354	2.43662	0.0148253	0.544625
ENSRNOG00000008405	18.7788	0.865816	0.355337	2.4366	0.014826	0.544625
ENSRNOG00000000528	7.03237	-1.21329	0.498991	-2.43149	0.0150367	NA
ENSRNOG00000014739	539.617	0.675789	0.278084	2.43016	0.0150921	0.550213
ENSRNOG00000021047	64.8362	0.577284	0.237574	2.42991	0.0151024	0.550213
ENSRNOG00000010592	2.29651	-2.0307	0.836266	-2.42829	0.0151701	NA
ENSRNOG00000057536	14.462	-1.3177	0.543954	-2.42245	0.0154164	0.550368
ENSRNOG00000017017	11.3972	0.96473	0.398529	2.42073	0.0154896	0.550368
ENSRNOG00000020554	86.8702	0.556177	0.229851	2.41973	0.0155321	0.550368
ENSRNOG00000007546	11.4322	1.07021	0.442565	2.4182	0.0155976	0.550368
ENSRNOG00000001890	75.9524	0.496292	0.205319	2.41717	0.0156416	0.550368
ENSRNOG00000012290	293.524	0.610592	0.252616	2.41708	0.0156457	0.550368
ENSRNOG00000006206	110.412	-0.546031	0.225924	-2.41688	0.0156543	0.550368
ENSRNOG00000032261	139.731	0.723725	0.299489	2.41653	0.0156692	0.550368
ENSRNOG00000003235	527.654	-0.684635	0.283395	-2.41584	0.0156991	0.550368
ENSRNOG00000020703	7.47011	-1.29087	0.534464	-2.41527	0.0157236	NA
ENSRNOG00000017847	74.3398	0.484154	0.200464	2.41516	0.0157284	0.550368
ENSRNOG00000021318	573.92	0.347029	0.14408	2.40859	0.0160144	0.558172
ENSRNOG00000012879	5.19256	1.33432	0.555952	2.40007	0.016392	NA
ENSRNOG00000038218	124.597	0.560095	0.233426	2.39945	0.0164196	0.568175
ENSRNOG00000011150	106.987	0.487621	0.203241	2.39923	0.0164298	0.568175
ENSRNOG00000004328	24.0901	0.730618	0.304761	2.39735	0.0165143	0.568876
ENSRNOG00000000840	5.67545	1.3905	0.58039	2.3958	0.0165841	NA
ENSRNOG00000014901	395.122	0.395664	0.165258	2.39422	0.0166555	0.571517
ENSRNOG00000002540	6.37933	-1.29153	0.539493	-2.39397	0.0166671	NA
ENSRNOG00000038933	169.467	0.507649	0.212286	2.39135	0.0167867	0.573794
ENSRNOG00000019036	94.775	0.587335	0.245866	2.38884	0.0169017	0.575501
ENSRNOG00000013479	236.665	-0.560711	0.235181	-2.38416	0.017118	0.580635
ENSRNOG00000017976	823.674	0.351453	0.147557	2.38181	0.0172277	0.581384
ENSRNOG00000020360	107.324	0.419233	0.176083	2.38088	0.0172714	0.581384
ENSRNOG00000055067	3.57124	1.7658	0.742442	2.37837	0.0173892	NA
ENSRNOG00000015692	96.997	-0.542689	0.228203	-2.3781	0.0174022	0.583568
ENSRNOG00000001283	49.6774	0.900412	0.378952	2.37606	0.0174987	0.584588
ENSRNOG00000058003	8.99974	1.15863	0.488229	2.37313	0.017638	0.584881
ENSRNOG00000031328	29.2934	0.873384	0.368035	2.3731	0.0176396	0.584881
ENSRNOG00000021314	201.781	-0.446418	0.188408	-2.36943	0.0178157	0.588517
ENSRNOG00000010232	6.17517	1.47831	0.624891	2.36571	0.0179956	NA
ENSRNOG00000008064	72.1103	0.589107	0.249079	2.36514	0.018023	0.591801
ENSRNOG00000010637	68.4071	0.830677	0.351295	2.36461	0.0180488	0.591801
ENSRNOG00000014456	160.437	-1.83819	0.778335	-2.3617	0.0181915	0.592742
ENSRNOG00000017109	46.6305	0.641939	0.271859	2.36129	0.0182114	0.592742
ENSRNOG00000016303	11.3695	1.09961	0.466231	2.35851	0.0183483	0.595008
ENSRNOG00000013039	376.34	0.374868	0.159086	2.35639	0.0184536	0.595923
ENSRNOG00000009694	29.8697	-0.728035	0.309114	-2.35523	0.0185111	0.595923
ENSRNOG00000019228	53.8967	0.668765	0.284173	2.35337	0.0186041	0.596746
ENSRNOG00000019522	52.3886	0.632117	0.268782	2.35179	0.0186836	0.597132
ENSRNOG00000006844	24.4442	0.652153	0.277892	2.34679	0.0189359	0.603021
ENSRNOG00000048878	5.04966	1.35768	0.578973	2.34498	0.0190279	NA
ENSRNOG00000019629	1676.85	0.465433	0.198738	2.34194	0.0191837	0.606484
ENSRNOG00000004287	27.213	-0.62245	0.265789	-2.3419	0.0191861	0.606484
ENSRNOG00000005877	899.102	-0.549018	0.234558	-2.34065	0.0192502	0.606484
ENSRNOG00000002980	162.796	-0.50817	0.217492	-2.3365	0.0194652	0.609032
ENSRNOG00000009063	116.237	0.360706	0.154446	2.33548	0.0195183	0.609032
ENSRNOG00000012343	88.0612	-0.6125	0.2623	-2.33511	0.0195375	0.609032
ENSRNOG00000012831	3.51887	1.54894	0.663328	2.33511	0.0195377	NA
ENSRNOG00000058497	50.2691	0.487162	0.209062	2.33023	0.0197939	0.610611
ENSRNOG00000005587	1074.75	0.467174	0.200484	2.33023	0.019794	0.610611
ENSRNOG00000001976	17.663	0.896483	0.384722	2.33021	0.019795	0.610611
ENSRNOG00000014297	2709.43	-0.572274	0.245746	-2.32872	0.0198739	0.610745
ENSRNOG00000008970	6.82453	1.2072	0.51916	2.32529	0.0200567	NA
ENSRNOG00000017952	153.467	0.363963	0.156608	2.32404	0.0201232	0.610745
ENSRNOG00000025317	30.8376	-0.67589	0.290878	-2.32362	0.0201456	0.610745
ENSRNOG00000001059	54.9093	-0.458452	0.197417	-2.32225	0.0202193	0.610745
ENSRNOG00000008075	16.1802	-0.908537	0.391347	-2.32157	0.0202562	0.610745
ENSRNOG00000012505	45.7908	0.542184	0.233659	2.32041	0.0203187	0.610745
ENSRNOG00000009066	46.1931	0.49087	0.211654	2.31921	0.0203837	0.610745
ENSRNOG00000009845	1086.77	0.286651	0.123618	2.31884	0.0204035	0.610745
ENSRNOG00000056422	20.6507	1.88099	0.811284	2.31853	0.0204203	0.610745
ENSRNOG00000021086	3.06533	-1.79032	0.773239	-2.31535	0.0205936	NA
ENSRNOG00000008300	7.14023	1.41783	0.61238	2.31527	0.020598	NA
ENSRNOG00000003195	3.25108	2.07047	0.896378	2.30982	0.0208983	NA
ENSRNOG00000000308	9.84729	-0.89999	0.390227	-2.30633	0.0210924	0.627343
ENSRNOG00000008978	8.97539	1.12943	0.489804	2.30589	0.0211169	0.627343
ENSRNOG00000014508	189.6	0.525886	0.22851	2.30137	0.0213708	0.632762
ENSRNOG00000017558	50.7654	-0.639337	0.278683	-2.29414	0.0217826	0.63929
ENSRNOG00000006972	57.0939	-0.628075	0.273916	-2.29295	0.0218512	0.63929
ENSRNOG00000007041	74.2903	-0.705281	0.307627	-2.29265	0.0218682	0.63929
ENSRNOG00000002871	207.505	-0.678455	0.295953	-2.29244	0.0218801	0.63929
ENSRNOG00000028891	147.897	0.741937	0.32443	2.2869	0.0222018	0.646298
ENSRNOG00000025895	204.888	-0.391796	0.171417	-2.28563	0.0222759	0.646298
ENSRNOG00000012772	44.232	0.926658	0.405619	2.28455	0.022339	0.646298
ENSRNOG00000008079	719.952	0.51896	0.22777	2.27844	0.0227004	0.653084
ENSRNOG00000009935	32.3227	-0.600366	0.263709	-2.27663	0.0228086	0.653084
ENSRNOG00000021079	521.235	0.73118	0.321234	2.27616	0.0228362	0.653084
ENSRNOG00000060338	1927.93	-0.432275	0.190012	-2.27499	0.0229065	0.653084
ENSRNOG00000032224	13.8764	2.05478	0.903442	2.27439	0.0229424	0.653084
ENSRNOG00000005987	228.871	0.341893	0.150601	2.27018	0.0231964	0.657241
ENSRNOG00000054978	17.9257	0.831909	0.366558	2.26952	0.0232369	0.657241
ENSRNOG00000028292	35.377	0.630674	0.278262	2.26648	0.0234221	0.660368
ENSRNOG00000015939	170.48	-0.502796	0.22213	-2.26352	0.0236034	0.663368
ENSRNOG00000003763	473.553	0.401271	0.177509	2.26057	0.0237858	0.666378
ENSRNOG00000023344	1619.05	0.350518	0.155194	2.25858	0.0239098	0.666644
ENSRNOG00000017901	154.068	0.502723	0.222641	2.258	0.0239459	0.666644
ENSRNOG00000014322	6.57254	1.26875	0.56238	2.25604	0.0240682	NA
ENSRNOG00000032215	51.6716	1.01681	0.45106	2.25428	0.0241787	0.671016
ENSRNOG00000010116	34.7601	-0.578467	0.256784	-2.25274	0.0242758	0.671605
ENSRNOG00000056189	5.32556	-1.28998	0.573445	-2.24952	0.0244794	NA
ENSRNOG00000024112	95.7795	-0.392042	0.174319	-2.24899	0.0245129	0.676052
ENSRNOG00000016275	71379.4	-0.537408	0.239291	-2.24583	0.0247149	0.678903
ENSRNOG00000013293	75.8438	0.53144	0.236863	2.24366	0.0248542	0.678903
ENSRNOG00000014171	24.5027	-0.720346	0.321114	-2.24327	0.0248793	0.678903
ENSRNOG00000002207	66.234	-0.770555	0.343953	-2.24029	0.0250721	0.678903
ENSRNOG00000015249	13.4293	-0.939922	0.419641	-2.23982	0.0251024	0.678903
ENSRNOG00000014135	11.6468	1.25711	0.561672	2.23816	0.0252106	0.678903
ENSRNOG00000036894	366.509	0.676818	0.302446	2.23781	0.0252333	0.678903
ENSRNOG00000010204	37.2267	-0.72793	0.325494	-2.23639	0.0253265	0.678903
ENSRNOG00000018932	61.4716	0.610333	0.272993	2.23571	0.0253709	0.678903
ENSRNOG00000036658	66.6633	0.610814	0.273264	2.23525	0.0254008	0.678903
ENSRNOG00000022742	20.8886	0.761646	0.341023	2.23342	0.0255215	0.678903
ENSRNOG00000020751	19.0524	0.657333	0.294681	2.23066	0.0257037	0.678903
ENSRNOG00000017839	19.8732	0.819127	0.36733	2.22995	0.0257509	0.678903
ENSRNOG00000025539	57.6754	0.596054	0.267306	2.22985	0.0257571	0.678903
ENSRNOG00000021224	74.6388	0.377746	0.169415	2.22971	0.0257666	0.678903
ENSRNOG00000005420	33.1719	-0.89754	0.403442	-2.22471	0.0261009	0.683886
ENSRNOG00000007764	18.5197	0.881156	0.396304	2.22343	0.0261866	0.683886
ENSRNOG00000020139	54.2344	-0.777049	0.349484	-2.22342	0.0261875	0.683886
ENSRNOG00000018076	6.88879	1.5483	0.696804	2.222	0.0262832	NA
ENSRNOG00000013763	16.478	0.933274	0.420341	2.22028	0.0264	0.68741
ENSRNOG00000010890	76.8567	-0.451937	0.203728	-2.21833	0.0265321	0.688823
ENSRNOG00000010753	32.6045	0.838601	0.37913	2.21191	0.0269731	0.698225
ENSRNOG00000018839	8.07655	1.07969	0.489202	2.20705	0.0273105	0.699122
ENSRNOG00000027867	284.137	-0.340587	0.154423	-2.20555	0.0274155	0.699122
ENSRNOG00000008829	27.0441	0.86473	0.392104	2.20536	0.0274291	0.699122
ENSRNOG00000028185	19.5749	-0.732134	0.332049	-2.2049	0.0274611	0.699122
ENSRNOG00000027833	38.1417	0.509065	0.230883	2.20486	0.0274636	0.699122
ENSRNOG00000051196	48.6943	-0.556455	0.252484	-2.20392	0.0275298	0.699122
ENSRNOG00000011201	131.932	-0.340808	0.154668	-2.20349	0.0275606	0.699122
ENSRNOG00000014518	5.55049	-1.34111	0.609087	-2.20184	0.0276767	NA
ENSRNOG00000001618	78.0635	0.430593	0.195608	2.20131	0.0277143	0.700473
ENSRNOG00000009945	104.324	-0.627113	0.284998	-2.20042	0.0277774	0.700473
ENSRNOG00000055251	17.9939	1.1206	0.50951	2.19938	0.0278512	0.700473
ENSRNOG00000006873	2.39048	1.64799	0.749428	2.199	0.0278782	NA
ENSRNOG00000021735	31.3499	-0.840503	0.38276	-2.1959	0.0280992	0.701184
ENSRNOG00000008465	2392.69	-0.364261	0.166021	-2.19407	0.0282304	0.701184
ENSRNOG00000021725	278.558	0.435811	0.198763	2.19261	0.0283352	0.701184
ENSRNOG00000015962	24.1087	-0.657199	0.299841	-2.19182	0.0283921	0.701184
ENSRNOG00000010087	11.6315	-0.902995	0.412041	-2.19151	0.0284146	0.701184
ENSRNOG00000025730	36.4872	0.569509	0.259881	2.19142	0.0284213	0.701184
ENSRNOG00000012508	75.2969	-0.617582	0.28184	-2.19125	0.0284339	0.701184
ENSRNOG00000002080	18.5322	0.940035	0.429634	2.18799	0.0286703	0.701219
ENSRNOG00000002536	18.9811	-0.893515	0.408495	-2.18734	0.028718	0.701219
ENSRNOG00000051615	21.6005	0.971047	0.443996	2.18706	0.0287381	0.701219
ENSRNOG00000022347	12.0889	-0.838569	0.383511	-2.18656	0.0287748	0.701219
ENSRNOG00000028348	25.7987	-0.890269	0.407771	-2.18326	0.0290168	0.701219
ENSRNOG00000004493	3.79213	-1.39474	0.638881	-2.18309	0.0290289	NA
ENSRNOG00000060376	14.1179	1.07578	0.492934	2.1824	0.0290797	0.701219
ENSRNOG00000007673	428.102	-0.572444	0.262397	-2.18159	0.0291395	0.701219
ENSRNOG00000016974	83.1734	0.475379	0.217928	2.18136	0.029157	0.701219
ENSRNOG00000020646	116.612	-0.598935	0.274689	-2.18041	0.0292272	0.701219
ENSRNOG00000011363	29.2749	1.13606	0.521271	2.1794	0.0293017	0.701219
ENSRNOG00000017091	111.109	-0.446452	0.204857	-2.17934	0.0293066	0.701219
ENSRNOG00000042786	4.04032	1.42621	0.654801	2.17808	0.0294003	NA
ENSRNOG00000013961	739.457	0.374214	0.171942	2.17639	0.029526	0.704564
ENSRNOG00000058847	4.25299	1.61359	0.741464	2.17622	0.0295389	NA
ENSRNOG00000053334	5.34368	1.36212	0.626115	2.17551	0.0295922	NA
ENSRNOG00000008689	257.532	0.347883	0.160001	2.17426	0.0296859	0.706476
ENSRNOG00000026662	68.1525	-0.634655	0.292053	-2.17308	0.029774	0.706674
ENSRNOG00000001754	24.7244	-0.575738	0.265433	-2.16905	0.0300788	0.708738
ENSRNOG00000016011	14.6783	0.776118	0.357904	2.16851	0.03012	0.708738
ENSRNOG00000010389	1690.81	0.706641	0.326094	2.16699	0.030236	0.708738
ENSRNOG00000012499	32.6676	1.02297	0.472097	2.16687	0.0302447	0.708738
ENSRNOG00000022745	40.6007	-0.705792	0.325887	-2.16576	0.0303299	0.708738
ENSRNOG00000011782	1940.11	0.243377	0.112383	2.16561	0.0303413	0.708738
ENSRNOG00000012962	385.219	0.609767	0.281811	2.16374	0.0304841	0.710199
ENSRNOG00000008180	131.664	0.454729	0.210335	2.16193	0.0306237	0.711579
ENSRNOG00000019012	56.2007	0.681655	0.315698	2.1592	0.0308345	0.712329
ENSRNOG00000015054	115.873	-0.405804	0.187948	-2.15913	0.0308399	0.712329
ENSRNOG00000042353	18.9359	-0.674326	0.31242	-2.15839	0.0308973	0.712329
ENSRNOG00000014002	23.7956	-0.678159	0.314416	-2.15688	0.031015	0.712799
ENSRNOG00000033026	3.1475	1.63147	0.756502	2.15659	0.0310374	NA
ENSRNOG00000025239	8.24464	0.961623	0.446314	2.15459	0.0311939	0.712799
ENSRNOG00000007256	5.11864	-1.14996	0.533783	-2.15436	0.0312119	NA
ENSRNOG00000060735	83.236	-0.554156	0.257301	-2.15372	0.0312618	0.712799
ENSRNOG00000005433	3.17977	-1.60993	0.74801	-2.15228	0.031375	NA
ENSRNOG00000010802	18.263	0.88906	0.413182	2.15174	0.0314178	0.712799
ENSRNOG00000007060	75.105	-0.791283	0.367795	-2.15142	0.031443	0.712799
ENSRNOG00000056717	9.8013	1.53885	0.715276	2.15141	0.0314438	0.712799
ENSRNOG00000031211	12.9656	1.26548	0.58834	2.15093	0.0314813	0.712799
ENSRNOG00000022565	5.16767	-1.21598	0.566206	-2.14759	0.0317466	NA
ENSRNOG00000047781	5.05239	1.38391	0.644683	2.14665	0.0318212	NA
ENSRNOG00000001323	9.19226	-1.11345	0.518946	-2.1456	0.0319046	0.719166
ENSRNOG00000009963	22.0433	-0.737645	0.344159	-2.14333	0.0320869	0.719166
ENSRNOG00000054855	24.6068	-1.00493	0.469334	-2.14118	0.0322599	0.719166
ENSRNOG00000004500	25.8882	-1.03796	0.484896	-2.14059	0.0323071	0.719166
ENSRNOG00000012718	37.5142	-0.607477	0.283855	-2.1401	0.0323468	0.719166
ENSRNOG00000010556	6.30866	-1.23509	0.577479	-2.13877	0.0324543	NA
ENSRNOG00000005144	17.9683	0.73502	0.343704	2.13853	0.0324738	0.719166
ENSRNOG00000001086	38.0537	-0.621617	0.290681	-2.13848	0.0324776	0.719166
ENSRNOG00000006593	558.113	0.397188	0.185781	2.13793	0.032522	0.719166
ENSRNOG00000012297	134.266	0.458614	0.214601	2.13705	0.032594	0.719166
ENSRNOG00000018288	72.4245	-0.529492	0.247812	-2.13667	0.0326248	0.719166
ENSRNOG00000026807	2.55189	-1.84328	0.863175	-2.13546	0.0327232	NA
ENSRNOG00000055917	68.6196	0.467338	0.218873	2.1352	0.0327448	0.719166
ENSRNOG00000059510	2.12742	1.65486	0.775191	2.13478	0.0327791	NA
ENSRNOG00000010331	910.072	0.27982	0.13109	2.13457	0.0327961	0.719166
ENSRNOG00000023799	19.7745	-0.82936	0.388587	-2.1343	0.0328186	0.719166
ENSRNOG00000001325	10.2879	0.813526	0.381579	2.132	0.0330068	0.720484
ENSRNOG00000012644	20.2357	-0.795042	0.373151	-2.13062	0.0331208	0.720484
ENSRNOG00000015145	61.2248	0.452227	0.212304	2.13009	0.0331643	0.720484
ENSRNOG00000053384	4.39694	1.41626	0.665046	2.12957	0.0332071	NA
ENSRNOG00000002144	28.5657	-0.530208	0.248978	-2.12954	0.0332098	0.720484
ENSRNOG00000052665	102.439	-0.817903	0.384241	-2.12862	0.0332857	0.720484
ENSRNOG00000010891	5.52361	-1.23786	0.581593	-2.12839	0.0333049	NA
ENSRNOG00000038746	153.68	0.47299	0.222451	2.12627	0.0334809	0.722943
ENSRNOG00000057626	498.87	0.456223	0.214813	2.12381	0.0336858	0.725597
ENSRNOG00000046405	11.059	0.859291	0.404867	2.12241	0.0338037	0.726088
ENSRNOG00000042464	7.33163	1.17438	0.553402	2.12211	0.0338282	NA
ENSRNOG00000037638	83.4185	0.521179	0.245656	2.12158	0.0338726	0.726088
ENSRNOG00000000763	5.84309	-1.23579	0.583044	-2.11955	0.0340439	NA
ENSRNOG00000013620	62.826	0.434474	0.205064	2.11872	0.0341142	0.7295
ENSRNOG00000015768	5.24583	1.08864	0.51387	2.11852	0.0341311	NA
ENSRNOG00000015417	78.5692	-0.505849	0.239115	-2.11551	0.0343866	0.731791
ENSRNOG00000001804	133.138	0.496492	0.234692	2.11551	0.0343867	0.731791
ENSRNOG00000037658	2.84242	1.51468	0.716283	2.11463	0.0344613	NA
ENSRNOG00000039593	2.50705	1.63542	0.773946	2.1131	0.0345923	NA
ENSRNOG00000008378	24.7959	0.684404	0.324315	2.11031	0.034832	0.736007
ENSRNOG00000021240	225.624	-0.513588	0.243484	-2.10933	0.0349162	0.736007
ENSRNOG00000018198	37.2881	-0.656035	0.31103	-2.10923	0.0349247	0.736007
ENSRNOG00000061215	682.053	0.553126	0.262279	2.10892	0.0349512	0.736007
ENSRNOG00000013791	187.55	0.615449	0.29191	2.10835	0.0350004	0.736007
ENSRNOG00000043225	2.38136	1.60064	0.759621	2.10715	0.0351045	NA
ENSRNOG00000001953	13.0551	-1.14322	0.543187	-2.10465	0.0353221	0.739126
ENSRNOG00000060745	191.258	0.428575	0.203643	2.10454	0.0353316	0.739126
ENSRNOG00000019142	13.0249	0.745042	0.354262	2.10308	0.0354589	0.739126
ENSRNOG00000012502	12.6351	-0.906106	0.430903	-2.10281	0.0354827	0.739126
ENSRNOG00000016813	5.19315	1.22381	0.582626	2.1005	0.0356847	NA
ENSRNOG00000034254	1131.77	0.692725	0.329888	2.09988	0.0357396	0.741469
ENSRNOG00000023538	185.062	0.372472	0.1774	2.09962	0.0357627	0.741469
ENSRNOG00000051337	2.99634	1.44068	0.68686	2.09748	0.0359507	NA
ENSRNOG00000031669	16.7104	1.06074	0.506199	2.0955	0.0361265	0.744933
ENSRNOG00000050315	1312.6	0.678339	0.32375	2.09525	0.0361483	0.744933
ENSRNOG00000021232	966.539	0.485226	0.231626	2.09487	0.0361822	0.744933
ENSRNOG00000014193	60.3576	0.862956	0.412475	2.09214	0.0364259	0.745072
ENSRNOG00000019582	9.24457	1.15955	0.554308	2.09188	0.0364493	0.745072
ENSRNOG00000026962	33.5012	0.580548	0.277589	2.09139	0.036493	0.745072
ENSRNOG00000004667	14.5103	0.939207	0.44916	2.09103	0.0365256	0.745072
ENSRNOG00000054563	49.8568	0.658569	0.31522	2.08923	0.0366866	0.746637
ENSRNOG00000013529	192.484	0.418327	0.200374	2.08773	0.0368221	0.747145
ENSRNOG00000002163	249.53	0.391042	0.187363	2.08709	0.0368804	0.747145
ENSRNOG00000019687	4.69675	-1.29058	0.618851	-2.08545	0.0370288	NA
ENSRNOG00000004806	12.4914	0.93358	0.447821	2.08472	0.0370951	0.749778
ENSRNOG00000010071	3.93931	-1.34005	0.643321	-2.08303	0.0372489	NA
ENSRNOG00000002258	22.5747	0.721428	0.34638	2.08277	0.0372726	0.751651
ENSRNOG00000017037	19.9946	0.636562	0.305777	2.08179	0.037362	0.751741
ENSRNOG00000003026	48.4053	-0.49597	0.238595	-2.07871	0.0376436	0.75569
ENSRNOG00000001158	35.6263	0.72268	0.348078	2.0762	0.0378752	0.758619
ENSRNOG00000013260	6.31118	1.39784	0.674658	2.07193	0.0382722	NA
ENSRNOG00000003825	28.1835	-0.713254	0.344291	-2.07166	0.038297	0.764718
ENSRNOG00000008533	3.33643	1.45967	0.705234	2.06977	0.0384735	NA
ENSRNOG00000011228	12.8748	-0.810776	0.391754	-2.06961	0.0384891	0.764718
ENSRNOG00000028504	23.9116	0.596153	0.288118	2.06913	0.0385341	0.764718
ENSRNOG00000000596	31.8155	0.590438	0.285395	2.06884	0.0385607	0.764718
ENSRNOG00000010807	2329.22	-0.379476	0.183472	-2.0683	0.0386116	0.764718
ENSRNOG00000050933	23.447	1.10761	0.535954	2.06661	0.0387712	0.766163
ENSRNOG00000006807	14668.4	-0.293844	0.142343	-2.06434	0.0389853	0.767374
ENSRNOG00000046636	10.9098	1.45464	0.704868	2.0637	0.0390458	0.767374
ENSRNOG00000020420	513.966	-0.663909	0.321784	-2.06321	0.0390925	0.767374
ENSRNOG00000025970	3.24174	-1.39511	0.676452	-2.06239	0.0391706	NA
ENSRNOG00000015717	7.09938	1.20781	0.585804	2.06179	0.0392278	NA
ENSRNOG00000006435	51.6385	-0.591723	0.287052	-2.06138	0.0392671	0.769096
ENSRNOG00000000839	11.3069	0.831253	0.403577	2.05971	0.0394262	0.76988
ENSRNOG00000013147	50.8128	0.564834	0.274369	2.05867	0.0395259	0.76988
ENSRNOG00000015911	35.737	-0.71071	0.345422	-2.05751	0.0396374	0.76988
ENSRNOG00000020698	252.681	0.450673	0.219154	2.05642	0.0397418	0.76988
ENSRNOG00000019810	5.789	-1.20689	0.586909	-2.05635	0.0397485	NA
ENSRNOG00000000098	55.2538	-0.421461	0.204966	-2.05625	0.0397585	0.76988
ENSRNOG00000011483	4.09924	-1.38011	0.671281	-2.05594	0.0397887	NA
ENSRNOG00000016873	125.946	0.38334	0.186586	2.0545	0.0399271	0.76988
ENSRNOG00000052802	251.279	0.430586	0.209645	2.05388	0.039987	0.76988
ENSRNOG00000055089	128.09	0.620034	0.302046	2.05278	0.0400938	0.76988
ENSRNOG00000007338	8.10494	0.910581	0.44359	2.05276	0.0400962	0.76988
ENSRNOG00000009687	5.33106	1.15333	0.561903	2.05255	0.0401166	NA
ENSRNOG00000007654	56.9053	0.570372	0.278061	2.05125	0.0402431	0.76988
ENSRNOG00000001163	64.0257	-0.392178	0.19121	-2.05103	0.0402637	0.76988
ENSRNOG00000014785	21.265	-0.63673	0.310671	-2.04953	0.0404101	0.771015
ENSRNOG00000042560	17.9979	0.821518	0.401226	2.04752	0.0406072	0.773109
ENSRNOG00000025679	40.1392	0.473415	0.231358	2.04625	0.0407323	0.773754
ENSRNOG00000002544	73.0246	0.495192	0.242101	2.0454	0.0408159	0.773754
ENSRNOG00000015036	32.0266	-0.892126	0.436931	-2.0418	0.0411715	0.775166
ENSRNOG00000018132	18.35	0.90898	0.44531	2.04123	0.0412278	0.775166
ENSRNOG00000015622	136.707	0.416045	0.204138	2.03806	0.0415439	0.775166
ENSRNOG00000016207	38.1494	0.554074	0.271913	2.03769	0.0415808	0.775166
ENSRNOG00000026842	227.233	0.362631	0.178006	2.03719	0.0416311	0.775166
ENSRNOG00000008749	3.66916	1.41375	0.69423	2.03643	0.0417069	NA
ENSRNOG00000020951	15.7865	0.942242	0.462729	2.03627	0.0417231	0.775166
ENSRNOG00000016349	718.168	0.573786	0.281864	2.03569	0.041782	0.775166
ENSRNOG00000030285	6.54334	-1.27136	0.624555	-2.03563	0.0417877	NA
ENSRNOG00000014098	8.38195	1.01349	0.497888	2.03558	0.0417926	0.775166
ENSRNOG00000016037	783.782	-0.647951	0.31833	-2.03547	0.0418039	0.775166
ENSRNOG00000034116	304.643	-0.441875	0.217151	-2.03488	0.0418631	0.775166
ENSRNOG00000016227	201.925	-0.414652	0.203817	-2.03443	0.0419078	0.775166
ENSRNOG00000019734	174.796	0.569758	0.280121	2.03397	0.0419542	0.775166
ENSRNOG00000015226	578.109	-0.349922	0.172144	-2.03273	0.0420799	0.775166
ENSRNOG00000033609	75.0045	0.60646	0.2984	2.03237	0.0421162	0.775166
ENSRNOG00000001548	406.493	0.371191	0.182745	2.03119	0.0422352	0.775744
ENSRNOG00000000036	6.07794	-1.23374	0.607789	-2.02988	0.0423688	NA
ENSRNOG00000057817	18.7205	-0.766518	0.377671	-2.02959	0.0423978	0.776335
ENSRNOG00000003029	5921.51	0.425962	0.209921	2.02915	0.0424428	0.776335
ENSRNOG00000008825	400.426	0.263105	0.129836	2.02644	0.0427194	0.779783
ENSRNOG00000007141	118.456	-0.352469	0.174151	-2.02392	0.042978	0.78289
ENSRNOG00000055647	56.8443	0.555211	0.274517	2.0225	0.0431245	0.783815
ENSRNOG00000039214	89.4022	-0.518645	0.256638	-2.02092	0.0432881	0.783815
ENSRNOG00000058898	701.528	0.413002	0.204395	2.0206	0.0433207	0.783815
ENSRNOG00000007319	144.484	0.842625	0.41714	2.02	0.043383	0.783815
ENSRNOG00000061270	3.8636	-1.38159	0.684151	-2.01942	0.0434433	NA
ENSRNOG00000050997	150.029	-0.75898	0.376131	-2.01786	0.0436057	0.786235
ENSRNOG00000018046	72.9519	0.455922	0.226205	2.01553	0.0438496	0.789025
ENSRNOG00000007866	7.42373	-1.08396	0.538094	-2.01445	0.0439627	NA
ENSRNOG00000013324	74.5573	0.390731	0.193983	2.01426	0.0439826	0.789318
ENSRNOG00000011861	407.389	0.338785	0.16826	2.01347	0.0440657	0.789318
ENSRNOG00000017311	10.3189	-1.04362	0.518713	-2.01194	0.0442266	0.789318
ENSRNOG00000016807	440.215	0.716124	0.356046	2.01133	0.0442908	0.789318
ENSRNOG00000010697	75.6341	0.648473	0.322461	2.01101	0.0443243	0.789318
ENSRNOG00000006987	28.7667	0.543392	0.270306	2.01029	0.0444008	0.789318
ENSRNOG00000004626	20.1406	-0.796339	0.396434	-2.00876	0.044563	0.790614
ENSRNOG00000057988	12.0111	0.866182	0.431733	2.00629	0.0448253	0.792976
ENSRNOG00000023509	187.086	-1.11476	0.555764	-2.00582	0.0448753	0.792976
ENSRNOG00000016643	8.0064	-0.9487	0.473378	-2.00411	0.0450585	0.793307
ENSRNOG00000006178	78.4618	0.590586	0.294788	2.00343	0.0451313	0.793307
ENSRNOG00000062009	7.70399	-1.08924	0.543845	-2.00285	0.0451929	0.793307
ENSRNOG00000007324	97.011	-0.445802	0.222645	-2.0023	0.0452524	0.793307
ENSRNOG00000002246	5.6961	-1.18626	0.592873	-2.00086	0.0454074	NA
ENSRNOG00000013704	7416.93	0.363792	0.181887	2.0001	0.0454897	0.793754
ENSRNOG00000005719	219.077	-0.506519	0.253375	-1.99909	0.045599	0.793754
ENSRNOG00000008614	82.8239	0.562878	0.281663	1.99841	0.0456726	0.793754
ENSRNOG00000013689	43.7356	0.736452	0.368554	1.99822	0.0456928	0.793754
ENSRNOG00000003070	6.32175	-1.00131	0.501256	-1.99761	0.0457591	NA
ENSRNOG00000036693	373.152	0.390663	0.195597	1.99729	0.0457941	0.793754
ENSRNOG00000005218	38.6293	0.576423	0.288997	1.99456	0.0460905	0.793754
ENSRNOG00000046918	32.2491	-0.567684	0.2849	-1.99258	0.046308	0.793754
ENSRNOG00000031612	354.852	0.405096	0.203347	1.99214	0.0463552	0.793754
ENSRNOG00000006653	7865.56	0.51091	0.25653	1.99162	0.0464127	0.793754
ENSRNOG00000017419	99.881	0.371172	0.186374	1.99155	0.0464209	0.793754
ENSRNOG00000005502	31.9174	0.468716	0.235367	1.99143	0.0464337	0.793754
ENSRNOG00000009595	10.3312	-0.75692	0.380287	-1.99039	0.046548	0.793754
ENSRNOG00000032327	37.1719	-0.902959	0.453707	-1.99018	0.0465711	0.793754
ENSRNOG00000001135	9.64083	1.11352	0.559666	1.98962	0.0466329	0.793754
ENSRNOG00000021691	5.9527	-1.26157	0.634154	-1.98938	0.0466593	NA
ENSRNOG00000055311	20.0938	1.78534	0.897661	1.98887	0.0467151	0.793754
ENSRNOG00000010549	43.6957	0.672335	0.338139	1.98834	0.0467742	0.793754
ENSRNOG00000023762	4.26722	1.40021	0.704262	1.98819	0.0467908	NA
ENSRNOG00000003821	32.9269	-0.50042	0.251928	-1.98636	0.0469936	0.793754
ENSRNOG00000033152	24.6608	-0.580147	0.29226	-1.98503	0.0471408	0.793754
ENSRNOG00000012385	150.396	-0.648365	0.326654	-1.98487	0.047159	0.793754
ENSRNOG00000017090	86.4982	-0.444571	0.223989	-1.98479	0.0471678	0.793754
ENSRNOG00000013281	17.9055	0.806237	0.406469	1.98351	0.04731	0.793754
ENSRNOG00000001304	50.2986	0.488034	0.246202	1.98225	0.0474512	0.793754
ENSRNOG00000050040	44.5231	-0.854698	0.4313	-1.98168	0.0475153	0.793754
ENSRNOG00000027376	18.0915	0.658654	0.332759	1.97937	0.0477741	0.793754
ENSRNOG00000024632	160.185	0.387759	0.195976	1.9786	0.0478608	0.793754
ENSRNOG00000005623	63.4259	0.517276	0.261462	1.9784	0.0478835	0.793754
ENSRNOG00000025716	45.7148	0.492746	0.24907	1.97834	0.0478898	0.793754
ENSRNOG00000019754	23.9137	0.579326	0.293105	1.97651	0.0480969	0.793754
ENSRNOG00000056954	24.7024	0.542447	0.274473	1.97633	0.0481179	0.793754
ENSRNOG00000019048	534.169	0.300298	0.151954	1.97624	0.0481275	0.793754
ENSRNOG00000019656	230.437	-0.346743	0.175456	-1.97623	0.0481285	0.793754
ENSRNOG00000014857	22.9517	-0.573378	0.29033	-1.97492	0.0482773	0.793754
ENSRNOG00000021024	11.2264	1.21178	0.613704	1.97454	0.0483205	0.793754
ENSRNOG00000020336	47.289	0.407524	0.206395	1.97449	0.0483264	0.793754
ENSRNOG00000000768	87.8665	1.68119	0.852222	1.97272	0.0485275	0.795324
ENSRNOG00000058646	3378	0.413456	0.209679	1.97185	0.0486263	0.795324
ENSRNOG00000002318	14.4585	0.744644	0.377746	1.97128	0.0486915	0.795324
ENSRNOG00000046460	9.67014	-1.09103	0.553686	-1.97049	0.0487823	0.79534
ENSRNOG00000000985	28.216	0.56664	0.287969	1.96771	0.0491013	0.798418
ENSRNOG00000002358	377.689	0.350883	0.178501	1.96572	0.0493313	0.798418
ENSRNOG00000015896	163.199	-0.30662	0.155992	-1.96562	0.0493428	0.798418
ENSRNOG00000009402	129.56	0.342853	0.17443	1.96556	0.0493492	0.798418
ENSRNOG00000014549	59.3245	0.715182	0.363973	1.96493	0.049422	0.798418
ENSRNOG00000057700	16.3957	0.972743	0.495318	1.96388	0.0495442	0.798934
ENSRNOG00000003370	1256.68	0.419187	0.213651	1.96201	0.0497608	0.800968
ENSRNOG00000015149	13.3727	0.985077	0.50286	1.95895	0.0501189	0.805268
ENSRNOG00000032659	3.7068	1.37414	0.702597	1.9558	0.0504885	NA
ENSRNOG00000004909	5.28272	-1.42496	0.728662	-1.95558	0.0505147	NA
ENSRNOG00000015505	5.67756	1.09723	0.561124	1.95541	0.0505344	NA
ENSRNOG00000004061	85.9252	-0.552821	0.282738	-1.95524	0.0505544	0.810793
ENSRNOG00000002579	5.89511	-0.993346	0.508239	-1.95449	0.0506436	NA
ENSRNOG00000020580	101.902	-0.415496	0.212748	-1.953	0.0508198	0.812768
ENSRNOG00000001302	16.7475	-0.825194	0.422834	-1.95158	0.050988	0.812768
ENSRNOG00000006469	26.551	-0.605294	0.310185	-1.9514	0.0510097	0.812768
ENSRNOG00000027300	21.3675	-0.596039	0.305608	-1.95034	0.0511361	0.812768
ENSRNOG00000031033	47785.8	-0.457451	0.23455	-1.95033	0.0511365	0.812768
ENSRNOG00000026203	1.99761	1.6587	0.85203	1.94676	0.0515635	NA
ENSRNOG00000015787	3.1176	-1.43519	0.737238	-1.94672	0.0515688	NA
ENSRNOG00000025882	60.0959	0.636227	0.327235	1.94425	0.0518649	0.815599
ENSRNOG00000029971	5509.4	-0.363979	0.187302	-1.94328	0.0519825	0.815599
ENSRNOG00000008415	10.7978	-1.2442	0.640301	-1.94315	0.0519977	0.815599
ENSRNOG00000058289	7.74049	0.856098	0.440659	1.94277	0.0520443	0.815599
ENSRNOG00000002182	68.2473	0.378569	0.194873	1.94265	0.0520588	0.815599
ENSRNOG00000020086	35.1545	-0.508673	0.261868	-1.94248	0.0520796	0.815599
ENSRNOG00000025296	34.6036	0.901809	0.464267	1.94244	0.0520841	0.815599
ENSRNOG00000001738	190.246	0.330386	0.17019	1.94128	0.0522244	0.815599
ENSRNOG00000006483	18.7346	0.631915	0.325565	1.94098	0.052261	0.815599
ENSRNOG00000009411	153.866	-0.535414	0.276069	-1.93942	0.0524497	0.815599
ENSRNOG00000012794	2465.89	0.299421	0.154405	1.93919	0.0524777	0.815599
ENSRNOG00000003773	493.415	-0.275471	0.142094	-1.93866	0.0525434	0.815599
ENSRNOG00000000855	14.5193	0.746228	0.384977	1.93837	0.052578	0.815599
ENSRNOG00000007439	4.39898	1.21978	0.629327	1.93823	0.0525954	NA
ENSRNOG00000020308	1315.51	0.552471	0.285308	1.9364	0.0528188	0.815599
ENSRNOG00000021517	21.7833	0.610824	0.315511	1.93598	0.0528699	0.815599
ENSRNOG00000010888	26.3667	-0.786226	0.406124	-1.93592	0.0528769	0.815599
ENSRNOG00000017105	231.842	0.392402	0.202735	1.93554	0.0529246	0.815599
ENSRNOG00000004400	198.84	-0.658904	0.340494	-1.93514	0.052973	0.815599
ENSRNOG00000018958	19.5404	0.93432	0.483156	1.93378	0.0531397	0.816746
ENSRNOG00000025126	4.17332	1.38166	0.714634	1.93339	0.0531885	NA
ENSRNOG00000019240	76.6268	-0.422316	0.218653	-1.93145	0.0534278	0.819625
ENSRNOG00000032027	143.46	0.624797	0.323948	1.92869	0.0537691	0.819625
ENSRNOG00000019020	13.513	-0.777874	0.403375	-1.92841	0.0538038	0.819625
ENSRNOG00000005600	18.4332	-0.864033	0.448148	-1.92801	0.0538539	0.819625
ENSRNOG00000030238	9.70378	-0.824452	0.428022	-1.92619	0.0540808	0.819625
ENSRNOG00000012258	61.5746	0.43449	0.225591	1.92601	0.054103	0.819625
ENSRNOG00000012084	65.621	0.462165	0.240058	1.92522	0.0542013	0.819625
ENSRNOG00000025030	6.93815	-0.860379	0.447575	-1.92231	0.0545664	NA
ENSRNOG00000052373	13.6463	1.16588	0.606661	1.9218	0.0546311	0.819625
ENSRNOG00000016374	104.183	-0.606926	0.31583	-1.92168	0.0546458	0.819625
ENSRNOG00000008815	30.8893	0.521856	0.271652	1.92105	0.0547256	0.819625
ENSRNOG00000013009	653.74	-0.44955	0.234058	-1.92068	0.0547718	0.819625
ENSRNOG00000001297	16.3551	0.789467	0.411087	1.92044	0.0548026	0.819625
ENSRNOG00000052954	3.80509	-1.2903	0.67193	-1.92029	0.0548216	NA
ENSRNOG00000050205	569.255	0.517926	0.269748	1.92004	0.0548534	0.819625
ENSRNOG00000061656	25.0683	1.34735	0.701896	1.91959	0.0549092	0.819625
ENSRNOG00000007895	442.614	-0.442673	0.230614	-1.91954	0.0549159	0.819625
ENSRNOG00000019885	56.2653	0.493757	0.257233	1.91949	0.0549218	0.819625
ENSRNOG00000047895	15.2777	-0.84227	0.438858	-1.91923	0.054955	0.819625
ENSRNOG00000011844	4.74229	-1.15102	0.599735	-1.91921	0.0549582	NA
ENSRNOG00000056148	54.4869	0.592209	0.308687	1.91848	0.0550506	0.819625
ENSRNOG00000062220	4.65569	1.35748	0.707708	1.91813	0.0550946	NA
ENSRNOG00000001455	216.049	-0.464632	0.242239	-1.91807	0.0551017	0.819625
ENSRNOG00000000407	4.04582	1.41241	0.73678	1.917	0.0552376	NA
ENSRNOG00000002597	80.8751	1.31661	0.686961	1.91658	0.0552917	0.819625
ENSRNOG00000005930	340.117	0.484256	0.25274	1.91603	0.0553618	0.819625
ENSRNOG00000011800	2.82927	-1.58261	0.826007	-1.91598	0.055368	NA
ENSRNOG00000037204	30.2661	0.426887	0.222827	1.91578	0.0553931	0.819625
ENSRNOG00000003611	106.196	-0.424297	0.221532	-1.91528	0.0554564	0.819625
ENSRNOG00000017282	7.01868	-1.11812	0.583979	-1.91466	0.0555353	NA
ENSRNOG00000012791	36.2368	-0.516671	0.270097	-1.91291	0.0557595	0.819673
ENSRNOG00000025818	11.9138	0.932616	0.487704	1.91226	0.0558431	0.819673
ENSRNOG00000000221	176.788	-0.486893	0.254644	-1.91205	0.0558695	0.819673
ENSRNOG00000008546	187.935	0.420315	0.219889	1.91149	0.055942	0.819673
ENSRNOG00000011015	19.9218	0.61455	0.321622	1.91078	0.0560328	0.819673
ENSRNOG00000015971	75.7015	0.343485	0.179799	1.91039	0.0560831	0.819673
ENSRNOG00000015888	54.9975	0.598578	0.313691	1.90818	0.0563679	0.819673
ENSRNOG00000012868	30.476	0.446303	0.233947	1.90771	0.0564285	0.819673
ENSRNOG00000052038	15.1337	0.574065	0.30097	1.90738	0.056471	0.819673
ENSRNOG00000013422	16.8936	-0.704973	0.369628	-1.90725	0.0564884	0.819673
ENSRNOG00000007862	508.89	0.380665	0.199697	1.90622	0.0566222	0.819673
ENSRNOG00000020782	15.0075	-0.947424	0.497078	-1.90599	0.0566517	0.819673
ENSRNOG00000000105	8.7129	0.85307	0.447641	1.9057	0.0566892	0.819673
ENSRNOG00000050735	2.8727	1.40941	0.73958	1.90569	0.05669	NA
ENSRNOG00000027357	8.98212	-0.829263	0.435593	-1.90376	0.0569417	0.819673
ENSRNOG00000009431	19.8165	0.642692	0.337941	1.90179	0.0571991	0.819673
ENSRNOG00000057470	19.5794	0.908198	0.477622	1.9015	0.0572365	0.819673
ENSRNOG00000011931	674.406	0.374219	0.196843	1.90111	0.0572881	0.819673
ENSRNOG00000048273	2.79871	1.49301	0.78552	1.90066	0.0573461	NA
ENSRNOG00000010655	400.256	-0.283901	0.149474	-1.89934	0.0575203	0.819673
ENSRNOG00000002461	79.2536	0.537392	0.282991	1.89897	0.057568	0.819673
ENSRNOG00000009350	187.318	0.44196	0.232799	1.89846	0.057635	0.819673
ENSRNOG00000023210	78.06	0.444416	0.234211	1.8975	0.0577622	0.819673
ENSRNOG00000021678	78.8901	0.406881	0.214453	1.89729	0.0577891	0.819673
ENSRNOG00000010533	14.2147	-0.829772	0.43743	-1.89693	0.0578378	0.819673
ENSRNOG00000059659	138.301	0.381818	0.201327	1.8965	0.0578937	0.819673
ENSRNOG00000015701	171.789	0.327149	0.172575	1.89569	0.0580012	0.819673
ENSRNOG00000046502	34.0144	0.598359	0.315653	1.89562	0.0580101	0.819673
ENSRNOG00000009325	280.93	0.443144	0.233781	1.89555	0.0580198	0.819673
ENSRNOG00000007237	274.076	0.552973	0.291759	1.8953	0.058052	0.819673
ENSRNOG00000004307	14.554	-1.58692	0.837927	-1.89387	0.0582425	0.821052
ENSRNOG00000020813	4.64852	-1.17246	0.619204	-1.89349	0.0582921	NA
ENSRNOG00000007926	35.3194	0.53997	0.285554	1.89095	0.0586304	0.824727
ENSRNOG00000060430	35.9027	1.22143	0.646215	1.89012	0.0587416	0.824727
ENSRNOG00000017382	44.4993	0.425354	0.225079	1.8898	0.0587846	0.824727
ENSRNOG00000028616	8284.66	-0.708361	0.374969	-1.88912	0.0588758	0.824727
ENSRNOG00000004171	3.0019	-1.35848	0.719229	-1.88879	0.0589195	NA
ENSRNOG00000047456	34.4378	0.626275	0.331653	1.88834	0.0589798	0.824879
ENSRNOG00000011148	675.427	0.343186	0.181859	1.8871	0.0591465	0.824922
ENSRNOG00000022983	6.46235	0.989554	0.524431	1.88691	0.0591725	NA
ENSRNOG00000019930	43.4508	-0.462357	0.245178	-1.8858	0.0593217	0.824922
ENSRNOG00000020640	3.14674	1.45403	0.771192	1.88543	0.0593723	NA
ENSRNOG00000025504	345.514	0.276352	0.146619	1.88483	0.0594522	0.824922
ENSRNOG00000005464	36.4484	0.565409	0.300162	1.88368	0.059608	0.824922
ENSRNOG00000015644	52.2811	0.623027	0.330866	1.88302	0.0596976	0.824922
ENSRNOG00000001827	62.8666	0.457438	0.243002	1.88245	0.0597755	0.824922
ENSRNOG00000001199	49.8624	0.68854	0.365951	1.88151	0.0599025	0.824922
ENSRNOG00000045952	28.1353	0.596501	0.317127	1.88096	0.0599778	0.824922
ENSRNOG00000036839	129.675	-0.390355	0.207571	-1.88059	0.0600277	0.824922
ENSRNOG00000002210	2486.64	0.316555	0.168372	1.88009	0.0600956	0.824922
ENSRNOG00000012379	72.2176	0.692753	0.3688	1.8784	0.060327	0.824922
ENSRNOG00000011261	66.733	-0.527023	0.280623	-1.87804	0.060375	0.824922
ENSRNOG00000009888	299.276	-0.486104	0.258847	-1.87796	0.0603866	0.824922
ENSRNOG00000000701	699.096	0.25125	0.13389	1.87654	0.0605816	0.824922
ENSRNOG00000036913	55.3437	-0.617869	0.329302	-1.8763	0.060614	0.824922
ENSRNOG00000010438	11.4257	0.822197	0.438202	1.8763	0.0606147	0.824922
ENSRNOG00000019451	15.0888	0.915418	0.488157	1.87526	0.0607576	0.824922
ENSRNOG00000005350	72.6051	0.583096	0.311047	1.87462	0.060845	0.824922
ENSRNOG00000002227	10.7723	-0.939315	0.501282	-1.87383	0.0609545	0.824922
ENSRNOG00000020415	54.8475	0.473698	0.252824	1.87363	0.0609817	0.824922
ENSRNOG00000008855	57.1159	-0.674389	0.360059	-1.87299	0.0610692	0.824922
ENSRNOG00000020658	65.8931	0.643097	0.343411	1.87267	0.0611135	0.824922
ENSRNOG00000003187	22.0753	0.771386	0.412245	1.87119	0.0613194	0.824922
ENSRNOG00000017231	5.48163	1.21476	0.649453	1.87043	0.0614241	NA
ENSRNOG00000034078	91.3782	0.320345	0.171416	1.86882	0.0616483	0.824922
ENSRNOG00000011377	3.51318	1.07697	0.577091	1.8662	0.0620127	NA
ENSRNOG00000009163	95.3072	-0.450741	0.241536	-1.86615	0.0620209	0.824922
ENSRNOG00000050052	93.2912	0.452309	0.242589	1.86451	0.0622503	0.824922
ENSRNOG00000012073	833.448	0.265299	0.142333	1.86393	0.0623317	0.824922
ENSRNOG00000020248	7.8323	1.11444	0.597903	1.86391	0.0623341	0.824922
ENSRNOG00000028368	752.799	0.34469	0.18499	1.86329	0.0624213	0.824922
ENSRNOG00000011621	8.91259	-1.02085	0.547885	-1.86326	0.0624258	0.824922
ENSRNOG00000058571	6.23257	-1.09403	0.587172	-1.86321	0.0624323	NA
ENSRNOG00000016390	44.2354	-0.464174	0.249139	-1.86311	0.0624464	0.824922
ENSRNOG00000028415	9.73545	0.820187	0.440256	1.86298	0.0624654	0.824922
ENSRNOG00000054581	8.24607	-0.902079	0.484388	-1.86231	0.0625599	0.824922
ENSRNOG00000020817	1902.01	0.448095	0.240663	1.86192	0.0626149	0.824922
ENSRNOG00000000598	9.42245	-0.776261	0.417001	-1.86153	0.0626689	0.824922
ENSRNOG00000019840	32.5036	0.48072	0.258285	1.8612	0.0627157	0.824922
ENSRNOG00000001730	21.3639	0.718002	0.385982	1.8602	0.0628577	0.824922
ENSRNOG00000058470	7.09418	0.984733	0.529435	1.85997	0.0628901	NA
ENSRNOG00000016677	62.6312	-0.521163	0.280308	-1.85925	0.0629919	0.824922
ENSRNOG00000018193	22.2972	0.71379	0.384044	1.85862	0.0630815	0.824922
ENSRNOG00000001088	49.117	0.546486	0.294042	1.85853	0.063094	0.824922
ENSRNOG00000060723	24.6178	0.799952	0.430499	1.8582	0.0631411	0.824922
ENSRNOG00000049876	14.3711	0.96349	0.51869	1.85755	0.0632335	0.824922
ENSRNOG00000019791	16.3932	0.689552	0.371406	1.8566	0.0633682	0.824922
ENSRNOG00000027894	5.86212	0.864773	0.466213	1.85489	0.0636119	NA
ENSRNOG00000008163	1001.58	0.288432	0.155676	1.85277	0.0639159	0.824922
ENSRNOG00000020047	54.917	0.463538	0.250194	1.85271	0.0639239	0.824922
ENSRNOG00000005670	6.56552	1.33257	0.71945	1.85221	0.063996	NA
ENSRNOG00000059381	33.9426	0.48102	0.259736	1.85195	0.0640324	0.824922
ENSRNOG00000042901	1518.06	0.257892	0.139284	1.85155	0.0640903	0.824922
ENSRNOG00000005990	14.1288	-0.858536	0.463754	-1.85128	0.06413	0.824922
ENSRNOG00000007334	2.96841	1.33927	0.723493	1.85112	0.0641527	NA
ENSRNOG00000011700	29.5912	-0.526232	0.28431	-1.85091	0.064183	0.824922
ENSRNOG00000020678	37.2967	0.73797	0.39889	1.85006	0.0643049	0.824922
ENSRNOG00000013907	54.1797	-0.510833	0.276143	-1.84989	0.06433	0.824922
ENSRNOG00000013920	5.90309	0.895232	0.483962	1.8498	0.0643424	NA
ENSRNOG00000002778	47.6094	0.432773	0.234008	1.84939	0.0644018	0.824922
ENSRNOG00000003802	22.8964	0.61445	0.332294	1.84912	0.064441	0.824922
ENSRNOG00000058478	25.1542	0.664051	0.359331	1.84802	0.0645993	0.824922
ENSRNOG00000054461	2.25966	-1.57292	0.851305	-1.84766	0.0646517	NA
ENSRNOG00000026108	31.8291	-0.471846	0.255474	-1.84695	0.0647549	0.824922
ENSRNOG00000001493	61.5199	0.839716	0.454688	1.8468	0.0647763	0.824922
ENSRNOG00000025711	55.7126	0.591972	0.320661	1.8461	0.0648779	0.824922
ENSRNOG00000012559	56.1406	-0.458309	0.248365	-1.84531	0.0649932	0.824922
ENSRNOG00000017253	162.47	0.362364	0.196383	1.84519	0.0650099	0.824922
ENSRNOG00000018225	440.642	-0.460397	0.249534	-1.84503	0.0650333	0.824922
ENSRNOG00000002728	5.81625	-1.00373	0.544576	-1.84314	0.0653085	NA
ENSRNOG00000003244	10.9434	-2.06902	1.12276	-1.84281	0.0653568	0.824922
ENSRNOG00000010067	312.035	-0.30393	0.164946	-1.8426	0.0653871	0.824922
ENSRNOG00000057622	25.6101	-0.903535	0.490485	-1.84213	0.0654565	0.824922
ENSRNOG00000004089	178.049	0.688663	0.373949	1.8416	0.0655343	0.824922
ENSRNOG00000023064	8.48419	-1.01954	0.55363	-1.84155	0.0655414	0.824922
ENSRNOG00000031915	20.0716	0.524881	0.285054	1.84134	0.0655717	0.824922
ENSRNOG00000001957	1024.48	0.495004	0.268833	1.84131	0.0655768	0.824922
ENSRNOG00000019484	169.539	-0.549499	0.298453	-1.84116	0.0655982	0.824922
ENSRNOG00000012684	21.9627	0.734571	0.399045	1.84082	0.0656474	0.824922
ENSRNOG00000046727	1030.64	0.461004	0.2505	1.84033	0.0657196	0.824922
ENSRNOG00000045797	5.49801	1.1379	0.618985	1.83834	0.0660125	NA
ENSRNOG00000019730	12.4829	0.932053	0.50734	1.83714	0.0661897	0.824922
ENSRNOG00000055023	11.5685	1.09621	0.596978	1.83627	0.0663173	0.824922
ENSRNOG00000016173	6329.74	0.433223	0.235939	1.83617	0.0663331	0.824922
ENSRNOG00000005279	22.991	0.652	0.355126	1.83597	0.0663623	0.824922
ENSRNOG00000006770	632.042	-0.31069	0.169257	-1.83561	0.0664153	0.824922
ENSRNOG00000005138	45.1149	-0.471701	0.257016	-1.8353	0.0664613	0.824922
ENSRNOG00000024712	17.5991	-0.931066	0.507362	-1.83511	0.066489	0.824922
ENSRNOG00000037113	35.3309	0.560196	0.305364	1.83452	0.0665768	0.824922
ENSRNOG00000000664	68.4264	-0.712599	0.388661	-1.83347	0.0667327	0.824922
ENSRNOG00000034190	423.706	0.732707	0.39969	1.83319	0.0667748	0.824922
ENSRNOG00000001875	38.7636	0.625685	0.34134	1.83303	0.0667987	0.824922
ENSRNOG00000050067	40.2546	-0.483598	0.263862	-1.83277	0.0668369	0.824922
ENSRNOG00000028956	62.0039	0.630898	0.344364	1.83207	0.0669412	0.824922
ENSRNOG00000006751	263.987	0.209039	0.1141	1.83207	0.0669414	0.824922
ENSRNOG00000046912	257.032	-0.471346	0.257322	-1.83173	0.0669911	0.824922
ENSRNOG00000007437	6.48541	-0.933241	0.509655	-1.83112	0.0670824	NA
ENSRNOG00000009414	56.8091	0.522055	0.285102	1.83111	0.0670834	0.824922
ENSRNOG00000008374	884.411	0.401832	0.219451	1.83107	0.0670895	0.824922
ENSRNOG00000031579	168.475	-0.699935	0.382682	-1.82903	0.0673958	0.827149
ENSRNOG00000019481	1688.83	-0.451673	0.247021	-1.82848	0.0674774	0.827149
ENSRNOG00000012406	222.36	0.411274	0.225013	1.82778	0.0675828	0.827149
ENSRNOG00000009170	50.0864	-0.407936	0.223277	-1.82704	0.0676935	0.827149
ENSRNOG00000004527	2.74814	-1.53099	0.838114	-1.82671	0.0677441	NA
ENSRNOG00000004189	13.0186	-0.661536	0.362305	-1.82591	0.0678643	0.827149
ENSRNOG00000029826	25.4223	0.583609	0.31975	1.82521	0.0679697	0.827149
ENSRNOG00000001338	5657.33	0.656264	0.359571	1.82513	0.0679813	0.827149
ENSRNOG00000013967	2.73113	-1.37536	0.753591	-1.82507	0.0679904	NA
ENSRNOG00000018272	19.3787	0.652165	0.35758	1.82383	0.0681779	0.827149
ENSRNOG00000014258	46.6724	0.418746	0.229713	1.82291	0.0683168	0.827149
ENSRNOG00000005763	21.0241	0.723688	0.397442	1.82086	0.0686275	0.827149
ENSRNOG00000004059	20.5029	-0.606663	0.333251	-1.82044	0.0686922	0.827149
ENSRNOG00000010843	3.08138	-1.33332	0.732436	-1.82039	0.0686992	NA
ENSRNOG00000016683	7.9679	0.852791	0.46857	1.81999	0.0687607	0.827149
ENSRNOG00000014980	77.2647	-0.549071	0.301727	-1.81976	0.0687953	0.827149
ENSRNOG00000001184	36.6289	0.417972	0.229795	1.81889	0.0689276	0.827149
ENSRNOG00000021057	49.2465	0.386915	0.212759	1.81856	0.0689782	0.827149
ENSRNOG00000010921	69.1422	-0.615379	0.338428	-1.81835	0.0690113	0.827149
ENSRNOG00000023197	28.954	0.503111	0.276688	1.81833	0.0690132	0.827149
ENSRNOG00000011146	37.8215	0.574621	0.316102	1.81783	0.0690898	0.827149
ENSRNOG00000026517	80.413	0.434953	0.239288	1.8177	0.0691105	0.827149
ENSRNOG00000007262	10.741	-0.915332	0.503619	-1.81751	0.0691393	0.827149
ENSRNOG00000000925	19.1681	0.605654	0.333365	1.81679	0.0692494	0.827348
ENSRNOG00000031827	126.915	-0.358385	0.197404	-1.81548	0.0694495	0.828216
ENSRNOG00000019349	89.5042	0.485048	0.267275	1.81479	0.0695559	0.828216
ENSRNOG00000010897	36.7638	-0.644047	0.354991	-1.81426	0.0696378	0.828216
ENSRNOG00000014199	60.2956	0.412171	0.22726	1.81366	0.0697302	0.828216
ENSRNOG00000017307	39.3077	0.419729	0.231675	1.81172	0.0700302	0.828216
ENSRNOG00000011387	21.0579	0.66392	0.366489	1.81157	0.0700525	0.828216
ENSRNOG00000020862	50.3311	0.510449	0.281773	1.81156	0.0700542	0.828216
ENSRNOG00000034107	16.5446	0.86576	0.47798	1.81129	0.0700961	0.828216
ENSRNOG00000013061	11.0275	0.759813	0.419589	1.81085	0.070164	0.828216
ENSRNOG00000061603	32.1429	0.736764	0.407018	1.81015	0.0702722	0.828388
ENSRNOG00000048441	2.69423	1.36865	0.756331	1.80959	0.07036	NA
ENSRNOG00000008390	80.5603	0.472818	0.261462	1.80836	0.0705499	0.829313
ENSRNOG00000016448	35.8534	0.475061	0.262758	1.80797	0.0706104	0.829313
ENSRNOG00000010128	3874.16	0.288379	0.159516	1.80784	0.0706316	0.829313
ENSRNOG00000001241	2.76595	1.37306	0.759643	1.8075	0.0706838	NA
ENSRNOG00000046181	77.1921	0.413216	0.228766	1.80628	0.0708747	0.830335
ENSRNOG00000006082	70.4638	-0.456684	0.253077	-1.80453	0.0711485	0.830335
ENSRNOG00000018946	13.3039	0.747752	0.414674	1.80323	0.0713523	0.830335
ENSRNOG00000035467	21.4107	0.854304	0.473971	1.80244	0.0714766	0.830335
ENSRNOG00000008102	13.8713	-0.680347	0.377471	-1.80238	0.0714851	0.830335
ENSRNOG00000002218	198.646	-0.471261	0.261558	-1.80175	0.0715855	0.830335
ENSRNOG00000016789	284.992	-0.261725	0.145281	-1.80151	0.0716225	0.830335
ENSRNOG00000046864	229.277	-0.696836	0.386867	-1.80123	0.0716664	0.830335
ENSRNOG00000051235	3.0336	1.28481	0.713336	1.80113	0.071683	NA
ENSRNOG00000004515	95.5825	0.439739	0.244153	1.80108	0.0716901	0.830335
ENSRNOG00000000137	11.5403	-0.842077	0.467598	-1.80086	0.0717256	0.830335
ENSRNOG00000005483	28.2902	0.533302	0.296164	1.8007	0.0717504	0.830335
ENSRNOG00000006924	228.281	-0.490411	0.272527	-1.79949	0.071941	0.830464
ENSRNOG00000006789	47.7573	0.503556	0.27984	1.79944	0.0719492	0.830464
ENSRNOG00000046643	5.66409	1.10532	0.614357	1.79915	0.0719957	NA
ENSRNOG00000038868	4.48963	-1.06273	0.591057	-1.79802	0.072174	NA
ENSRNOG00000016488	14.9168	-0.822961	0.457779	-1.79773	0.0722205	0.83251
ENSRNOG00000011167	6.93883	0.960764	0.534567	1.79728	0.0722918	NA
ENSRNOG00000011987	85.2262	0.326126	0.181531	1.79653	0.0724098	0.832809
ENSRNOG00000006335	53.9683	0.50383	0.28047	1.79638	0.0724345	0.832809
ENSRNOG00000011195	51.7445	-0.427919	0.238402	-1.79495	0.0726616	0.834337
ENSRNOG00000001228	62.8343	-0.400556	0.223384	-1.79313	0.0729525	0.8358
ENSRNOG00000020879	175.826	0.378432	0.211064	1.79297	0.0729779	0.8358
ENSRNOG00000019934	227.821	-0.328344	0.183279	-1.7915	0.0732126	0.835949
ENSRNOG00000031003	11.2231	0.758384	0.423347	1.7914	0.0732291	0.835949
ENSRNOG00000034013	15.6846	-0.818682	0.457099	-1.79104	0.0732874	0.835949
ENSRNOG00000026900	35.2839	0.545375	0.304649	1.79017	0.0734259	0.835949
ENSRNOG00000061121	18.7958	0.644725	0.360193	1.78994	0.073463	0.835949
ENSRNOG00000032426	13.5721	0.596697	0.333912	1.78699	0.0739391	0.83796
ENSRNOG00000004168	3.95115	1.19659	0.669928	1.78615	0.0740752	NA
ENSRNOG00000017850	42.5937	0.576141	0.322603	1.78592	0.0741128	0.83796
ENSRNOG00000028730	130.481	-0.337824	0.1892	-1.78553	0.074175	0.83796
ENSRNOG00000033747	86.8568	-0.339725	0.190349	-1.78475	0.0743015	0.83796
ENSRNOG00000023143	9.15165	0.84745	0.474908	1.78445	0.0743507	0.83796
ENSRNOG00000016279	22.0338	0.598484	0.335467	1.78403	0.0744186	0.83796
ENSRNOG00000016346	25.1224	0.495357	0.277775	1.7833	0.0745368	0.83796
ENSRNOG00000002660	8.96382	0.752042	0.421767	1.78307	0.0745745	0.83796
ENSRNOG00000036688	154.558	0.280645	0.157428	1.78269	0.0746373	0.83796
ENSRNOG00000008924	293.086	0.298685	0.167552	1.78264	0.0746444	0.83796
ENSRNOG00000018785	16.7854	-0.576017	0.323166	-1.78242	0.074681	0.83796
ENSRNOG00000020134	95.9007	0.652764	0.366712	1.78005	0.0750682	0.84073
ENSRNOG00000010539	40.1687	0.516499	0.290215	1.77971	0.0751236	0.84073
ENSRNOG00000005411	27.2686	-0.523675	0.294338	-1.77917	0.0752127	0.84073
ENSRNOG00000000219	3.93562	1.22241	0.687389	1.77834	0.0753482	NA
ENSRNOG00000043006	46.862	-0.472752	0.265904	-1.7779	0.0754201	0.841144
ENSRNOG00000036683	33.8404	0.52253	0.294004	1.77729	0.0755203	0.841144
ENSRNOG00000028216	167.542	-0.380128	0.213891	-1.7772	0.0755348	0.841144
ENSRNOG00000019653	2.41756	-1.46245	0.822999	-1.77697	0.0755732	NA
ENSRNOG00000006931	54.1543	-0.505621	0.284685	-1.77607	0.0757211	0.842159
ENSRNOG00000003833	50.0991	0.42027	0.236869	1.77427	0.0760182	0.843214
ENSRNOG00000040289	42.2369	-0.478145	0.269658	-1.77315	0.0762038	0.843214
ENSRNOG00000019995	36.5386	0.482225	0.271965	1.77311	0.0762099	0.843214
ENSRNOG00000057270	13.9922	0.761366	0.429498	1.77269	0.0762806	0.843214
ENSRNOG00000005191	28.0908	0.745425	0.420582	1.77237	0.076334	0.843214
ENSRNOG00000053927	6.57858	0.956236	0.53953	1.77235	0.0763366	NA
ENSRNOG00000023993	3.71282	1.10951	0.626098	1.77211	0.0763764	NA
ENSRNOG00000060846	20.4182	0.66302	0.37421	1.77179	0.0764302	0.843214
ENSRNOG00000010042	9.01565	0.787271	0.444678	1.77043	0.0766555	0.843214
ENSRNOG00000005101	319.732	-0.311103	0.17582	-1.76944	0.07682	0.843214
ENSRNOG00000030017	30.6827	-0.660353	0.37322	-1.76934	0.0768368	0.843214
ENSRNOG00000024647	349.47	-0.371178	0.209816	-1.76906	0.0768834	0.843214
ENSRNOG00000049221	31.0421	0.568277	0.321381	1.76823	0.077022	0.843214
ENSRNOG00000050424	506.725	0.423377	0.239456	1.76807	0.0770484	0.843214
ENSRNOG00000015413	69.3943	0.460192	0.260296	1.76796	0.077068	0.843214
ENSRNOG00000012933	17.0316	0.528428	0.29898	1.76744	0.0771552	0.843214
ENSRNOG00000005378	5.09026	-0.966731	0.547004	-1.76732	0.0771746	NA
ENSRNOG00000011200	4151.35	-0.620584	0.351281	-1.76663	0.0772901	0.843214
ENSRNOG00000017993	102.566	0.340992	0.193051	1.76633	0.0773399	0.843214
ENSRNOG00000005956	12.8596	-0.745438	0.422521	-1.76426	0.0776878	0.84516
ENSRNOG00000018012	58.7677	0.546863	0.309989	1.76413	0.0777093	0.84516
ENSRNOG00000018574	18.423	-0.630315	0.357616	-1.76255	0.0779772	0.845968
ENSRNOG00000006248	27.2234	0.522005	0.296311	1.76168	0.0781238	0.845968
ENSRNOG00000032740	43.2649	0.479088	0.271997	1.76137	0.078175	0.845968
ENSRNOG00000055439	3.62302	-1.31611	0.747239	-1.76129	0.078189	NA
ENSRNOG00000026407	17.9455	0.617987	0.350939	1.76095	0.0782463	0.845968
ENSRNOG00000043388	247.375	-0.345079	0.195971	-1.76086	0.0782614	0.845968
ENSRNOG00000056003	5.49363	1.44943	0.823665	1.75974	0.0784521	NA
ENSRNOG00000028047	18.6109	0.642201	0.365104	1.75896	0.0785849	0.846813
ENSRNOG00000015076	22.4471	-0.844878	0.480397	-1.75871	0.0786269	0.846813
ENSRNOG00000017020	18.533	-0.607579	0.345768	-1.75719	0.0788859	0.846813
ENSRNOG00000010365	4.73072	1.18387	0.674105	1.75622	0.0790515	NA
ENSRNOG00000058288	15.7666	0.808231	0.460272	1.75598	0.0790912	0.846813
ENSRNOG00000049873	5.60198	-1.18582	0.675317	-1.75595	0.0790971	NA
ENSRNOG00000000302	74.2925	-0.685112	0.390411	-1.75485	0.0792849	0.846813
ENSRNOG00000014289	577.395	0.258257	0.147209	1.75436	0.0793686	0.846813
ENSRNOG00000017657	113.079	0.427432	0.243813	1.75311	0.0795829	0.846813
ENSRNOG00000017506	175.014	0.443833	0.253196	1.75293	0.0796147	0.846813
ENSRNOG00000019108	23.9297	-0.549846	0.313697	-1.7528	0.079637	0.846813
ENSRNOG00000028598	14.4444	0.705381	0.402622	1.75197	0.0797791	0.846813
ENSRNOG00000014948	518.423	0.658469	0.375927	1.75159	0.0798447	0.846813
ENSRNOG00000016392	35.7126	-0.427172	0.243882	-1.75155	0.0798518	0.846813
ENSRNOG00000014673	11.0673	-0.718248	0.410163	-1.75113	0.079924	0.846813
ENSRNOG00000007763	139.358	0.451889	0.258273	1.74966	0.0801778	0.846813
ENSRNOG00000027341	55.5205	-0.663607	0.37932	-1.74946	0.0802109	0.846813
ENSRNOG00000025689	81.6001	-0.448178	0.256243	-1.74904	0.0802848	0.846813
ENSRNOG00000015916	26.1789	0.495344	0.283275	1.74863	0.0803542	0.846813
ENSRNOG00000009430	69.83	-0.509077	0.291162	-1.74843	0.0803893	0.846813
ENSRNOG00000010381	26.0712	-0.514179	0.294094	-1.74835	0.0804032	0.846813
ENSRNOG00000020653	14.7323	0.767289	0.439057	1.74758	0.0805364	0.846813
ENSRNOG00000017654	78.4764	0.429708	0.24593	1.74728	0.0805894	0.846813
ENSRNOG00000001169	2.57554	-1.24198	0.710816	-1.74726	0.0805919	NA
ENSRNOG00000020938	39.8218	-0.729817	0.417974	-1.74608	0.0807966	0.846813
ENSRNOG00000013520	14.3959	-0.760173	0.435447	-1.74573	0.0808578	0.846813
ENSRNOG00000006947	113.563	-0.436416	0.249999	-1.74567	0.0808684	0.846813
ENSRNOG00000011222	163.954	-0.319391	0.182967	-1.74562	0.0808767	0.846813
ENSRNOG00000010800	256.204	0.366329	0.209915	1.74513	0.0809623	0.846813
ENSRNOG00000013290	10.0343	0.813358	0.46617	1.74477	0.0810256	0.846813
ENSRNOG00000031041	13.3774	-1.00386	0.575659	-1.74385	0.081185	0.846813
ENSRNOG00000022870	25.1946	0.470612	0.26987	1.74385	0.0811859	0.846813
ENSRNOG00000023356	282.496	-0.428347	0.245652	-1.74371	0.0812091	0.846813
ENSRNOG00000008090	114.367	-0.41972	0.240786	-1.74313	0.0813114	0.846882
ENSRNOG00000052064	3.98378	-1.17282	0.673396	-1.74165	0.0815691	NA
ENSRNOG00000016391	34.7884	-0.615455	0.353508	-1.74099	0.0816852	0.849288
ENSRNOG00000005589	93.062	0.452307	0.25984	1.74071	0.0817343	0.849288
ENSRNOG00000047506	82.1535	-0.519357	0.298666	-1.73892	0.0820481	0.850618
ENSRNOG00000016935	26.6113	-0.60463	0.34797	-1.73759	0.0822827	0.850618
ENSRNOG00000060436	4.28495	1.00462	0.578438	1.73679	0.0824247	NA
ENSRNOG00000013507	107.506	0.331266	0.190752	1.73663	0.082452	0.850618
ENSRNOG00000021218	13.3477	0.603004	0.347473	1.7354	0.0826703	0.850618
ENSRNOG00000057815	26.5379	-0.530872	0.305912	-1.73537	0.0826748	0.850618
ENSRNOG00000052583	237.893	0.265268	0.152888	1.73505	0.082732	0.850618
ENSRNOG00000019532	129.851	0.500099	0.28827	1.73483	0.0827708	0.850618
ENSRNOG00000001728	19.7835	-0.670162	0.386316	-1.73475	0.0827851	0.850618
ENSRNOG00000008048	6.62321	1.10207	0.635346	1.7346	0.0828121	NA
ENSRNOG00000016260	21.6519	-0.638949	0.368362	-1.73457	0.0828172	0.850618
ENSRNOG00000014454	93.8461	0.582078	0.335587	1.73451	0.0828277	0.850618
ENSRNOG00000001010	42.4697	0.381022	0.219934	1.73244	0.0831953	0.850618
ENSRNOG00000028584	51.0436	0.495994	0.286356	1.73208	0.0832585	0.850618
ENSRNOG00000000940	93.5345	0.287081	0.165766	1.73185	0.083301	0.850618
ENSRNOG00000019785	47.3893	-0.449826	0.259855	-1.73107	0.0834399	0.850618
ENSRNOG00000009377	73.5604	0.54292	0.313738	1.73049	0.0835429	0.850618
ENSRNOG00000050682	48.3278	0.572811	0.331019	1.73045	0.0835503	0.850618
ENSRNOG00000019328	29.9057	0.630993	0.364662	1.73035	0.0835673	0.850618
ENSRNOG00000000414	27.3897	-0.682491	0.394454	-1.73022	0.0835917	0.850618
ENSRNOG00000000322	49.1862	-0.407413	0.235545	-1.72966	0.083691	0.85065
ENSRNOG00000030868	2.43094	-1.56578	0.905346	-1.72948	0.0837231	NA
ENSRNOG00000011184	6.62322	0.896934	0.518671	1.72929	0.0837563	NA
ENSRNOG00000049105	35.8252	0.736234	0.426025	1.72815	0.0839618	0.851606
ENSRNOG00000005374	99.3576	-0.421354	0.24401	-1.72679	0.0842049	0.851606
ENSRNOG00000006675	9350.06	-0.734235	0.425202	-1.72679	0.0842051	0.851606
ENSRNOG00000024874	26.2678	-0.634071	0.367282	-1.72639	0.0842782	0.851606
ENSRNOG00000011908	24.3042	0.535895	0.310503	1.7259	0.0843662	0.851606
ENSRNOG00000008050	370.541	0.609792	0.353415	1.72543	0.0844506	0.851606
ENSRNOG00000023781	203.294	0.544459	0.31574	1.72439	0.0846371	0.851606
ENSRNOG00000022730	13.8169	-0.63541	0.368496	-1.72433	0.0846478	0.851606
ENSRNOG00000017997	5.35623	-0.991271	0.574906	-1.72423	0.0846663	NA
ENSRNOG00000013741	510.927	0.228933	0.132826	1.72355	0.0847885	0.851606
ENSRNOG00000015840	852.336	0.294845	0.17119	1.72233	0.0850094	0.851606
ENSRNOG00000016315	141.813	0.329423	0.191268	1.72231	0.0850133	0.851606
ENSRNOG00000028156	16.3272	-0.626325	0.363685	-1.72216	0.0850402	0.851606
ENSRNOG00000002468	2.2576	1.34176	0.779235	1.72189	0.0850894	NA
ENSRNOG00000021012	25.5229	0.585898	0.340395	1.72123	0.0852096	0.851606
ENSRNOG00000002126	8.62238	-0.761275	0.442386	-1.72084	0.0852797	0.851606
ENSRNOG00000018454	163608	0.493204	0.286668	1.72047	0.0853466	0.851606
ENSRNOG00000051756	14.8866	0.664969	0.386617	1.71997	0.0854379	0.851606
ENSRNOG00000019413	14.1511	-0.646523	0.375931	-1.71979	0.0854705	0.851606
ENSRNOG00000000466	150.801	0.398764	0.232156	1.71765	0.0858599	0.851606
ENSRNOG00000012880	140.281	-0.362114	0.210823	-1.71762	0.0858653	0.851606
ENSRNOG00000057181	2.40969	1.31563	0.766322	1.71681	0.0860134	NA
ENSRNOG00000020486	37.7151	0.510961	0.297631	1.71676	0.0860231	0.851606
ENSRNOG00000011586	76.5847	-0.526748	0.306889	-1.71641	0.0860869	0.851606
ENSRNOG00000006067	120.351	0.394568	0.229908	1.7162	0.0861249	0.851606
ENSRNOG00000013898	15.1038	0.645031	0.375897	1.71598	0.0861662	0.851606
ENSRNOG00000021794	63.8296	0.685611	0.399611	1.7157	0.0862176	0.851606
ENSRNOG00000002862	3.17108	1.37171	0.799737	1.71521	0.0863076	NA
ENSRNOG00000021380	41.3251	0.671975	0.391883	1.71474	0.0863937	0.851606
ENSRNOG00000053060	101.361	-0.643747	0.375432	-1.71468	0.0864035	0.851606
ENSRNOG00000002232	38.3665	0.72734	0.424187	1.71467	0.0864065	0.851606
ENSRNOG00000010478	26053.9	-0.251497	0.146707	-1.71427	0.0864785	0.851606
ENSRNOG00000033101	123.366	0.490963	0.286574	1.71321	0.0866735	0.852579
ENSRNOG00000036827	5.95828	0.863183	0.503992	1.71269	0.086769	NA
ENSRNOG00000020254	141.692	0.410628	0.239791	1.71244	0.0868152	0.853024
ENSRNOG00000001346	159.878	0.30614	0.179109	1.70924	0.0874067	0.856778
ENSRNOG00000012660	2.4333	1.36777	0.800371	1.70892	0.087465	NA
ENSRNOG00000005689	454.659	0.447678	0.261968	1.7089	0.0874691	0.856778
ENSRNOG00000031934	15.0075	0.692956	0.405522	1.7088	0.0874876	0.856778
ENSRNOG00000001544	14.5277	0.745834	0.437146	1.70615	0.0879808	0.859218
ENSRNOG00000017295	52.3411	0.555249	0.325571	1.70546	0.0881086	0.859218
ENSRNOG00000020119	54.3883	0.461332	0.270544	1.7052	0.0881565	0.859218
ENSRNOG00000004414	32.3658	0.657313	0.385494	1.70512	0.0881723	0.859218
ENSRNOG00000016468	163.646	-0.502932	0.295	-1.70485	0.088222	0.859218
ENSRNOG00000009076	36.3577	-0.44213	0.259417	-1.70432	0.0883208	0.859236
ENSRNOG00000027742	36.3476	0.546145	0.320722	1.70286	0.0885942	0.859368
ENSRNOG00000036934	52.954	0.329751	0.193683	1.70253	0.0886564	0.859368
ENSRNOG00000006941	20.0186	-0.533724	0.313691	-1.70144	0.0888613	0.859368
ENSRNOG00000011071	214.791	-0.583064	0.342694	-1.70141	0.0888651	0.859368
ENSRNOG00000004442	41.187	0.545216	0.320507	1.7011	0.0889236	0.859368
ENSRNOG00000007128	15.8122	-0.517817	0.304439	-1.70089	0.0889644	0.859368
ENSRNOG00000025167	25.5584	0.610171	0.358793	1.70062	0.0890139	0.859368
ENSRNOG00000030308	14.983	-0.687122	0.404206	-1.69993	0.0891444	0.85969
ENSRNOG00000049641	189.887	-0.282129	0.166041	-1.69916	0.0892891	0.860149
ENSRNOG00000004057	24.4126	-0.567462	0.334714	-1.69536	0.090007	0.864283
ENSRNOG00000009690	5.96679	1.03304	0.609508	1.69487	0.0900999	NA
ENSRNOG00000020605	10.3961	-0.79203	0.467392	-1.69457	0.0901566	0.864283
ENSRNOG00000014305	21.5743	-0.488826	0.288747	-1.69292	0.0904706	0.864283
ENSRNOG00000039048	12.7408	0.70078	0.414077	1.69239	0.0905719	0.864283
ENSRNOG00000025909	84.7147	0.445884	0.263467	1.69237	0.0905752	0.864283
ENSRNOG00000016905	45.5612	-0.419485	0.247988	-1.69155	0.090731	0.864283
ENSRNOG00000020514	28.3808	0.706345	0.417602	1.69143	0.0907547	0.864283
ENSRNOG00000016356	531.457	-0.443697	0.262333	-1.69135	0.0907701	0.864283
ENSRNOG00000017980	4.21232	-1.05578	0.624408	-1.69085	0.0908651	NA
ENSRNOG00000056462	172.156	-0.495864	0.293338	-1.69042	0.0909483	0.864283
ENSRNOG00000001990	242.003	-0.557946	0.330104	-1.69021	0.0909872	0.864283
ENSRNOG00000007255	14.5655	-0.798292	0.472488	-1.68955	0.091114	0.864283
ENSRNOG00000013965	32.8776	-0.471189	0.279053	-1.68853	0.0913103	0.864283
ENSRNOG00000053234	35.5874	0.502473	0.297591	1.68847	0.0913212	0.864283
ENSRNOG00000015703	100.455	-0.340989	0.202133	-1.68696	0.0916117	0.864283
ENSRNOG00000005528	38.1195	-0.508953	0.301721	-1.68683	0.0916359	0.864283
ENSRNOG00000027808	11.3013	-0.739534	0.438515	-1.68645	0.0917088	0.864283
ENSRNOG00000019276	330.087	0.379417	0.224997	1.68632	0.0917339	0.864283
ENSRNOG00000061128	83.6503	0.530543	0.31491	1.68474	0.0920383	0.864283
ENSRNOG00000010695	33.9543	0.633514	0.376038	1.68471	0.0920447	0.864283
ENSRNOG00000019262	71.5804	-0.516946	0.306851	-1.68468	0.0920505	0.864283
ENSRNOG00000054609	139.996	0.516025	0.306317	1.68461	0.0920635	0.864283
ENSRNOG00000023393	18.8454	0.753269	0.447165	1.68454	0.0920767	0.864283
ENSRNOG00000014531	75.2996	-0.384483	0.228255	-1.68445	0.0920956	0.864283
ENSRNOG00000033280	102.422	0.366443	0.217548	1.68442	0.0920999	0.864283
ENSRNOG00000013287	6.43996	1.03435	0.614344	1.68367	0.0922456	NA
ENSRNOG00000030630	143.622	0.493755	0.293262	1.68366	0.0922471	0.864283
ENSRNOG00000006086	21.0756	-0.511397	0.30375	-1.68361	0.0922566	0.864283
ENSRNOG00000007462	26.649	-0.472019	0.280704	-1.68156	0.092655	0.867056
ENSRNOG00000020525	6.70659	0.944575	0.561784	1.68138	0.0926883	NA
ENSRNOG00000017441	126.519	0.362708	0.21576	1.68107	0.0927485	0.867056
ENSRNOG00000019478	10.4682	-0.741399	0.441631	-1.67877	0.0931959	0.87032
ENSRNOG00000013917	12.0257	-0.812952	0.484452	-1.67809	0.0933304	0.87032
ENSRNOG00000017619	106.216	1.3553	0.8078	1.67777	0.0933925	0.87032
ENSRNOG00000028845	3.18639	1.16044	0.691808	1.6774	0.0934637	NA
ENSRNOG00000061039	74.5656	0.684426	0.408235	1.67655	0.0936304	0.870746
ENSRNOG00000014019	14.7326	0.883384	0.526913	1.67653	0.0936349	0.870746
ENSRNOG00000054453	3.59405	1.10301	0.658012	1.67628	0.093684	NA
ENSRNOG00000020590	58.3495	1.15945	0.692041	1.6754	0.0938553	0.871879
ENSRNOG00000015455	167.232	0.430963	0.257323	1.67479	0.0939749	0.872075
ENSRNOG00000024671	80.5578	0.469429	0.28046	1.67378	0.0941732	0.872863
ENSRNOG00000007725	5.40556	0.927023	0.554441	1.672	0.094525	NA
ENSRNOG00000037443	48.092	-0.43818	0.262087	-1.67189	0.0945461	0.872863
ENSRNOG00000010947	207.993	-0.411055	0.245961	-1.67122	0.0946782	0.872863
ENSRNOG00000017820	32.6085	0.365922	0.218973	1.67109	0.0947045	0.872863
ENSRNOG00000006033	15.8699	-0.656945	0.393303	-1.67033	0.0948546	0.872863
ENSRNOG00000018224	8.72391	0.735493	0.440418	1.66999	0.0949218	0.872863
ENSRNOG00000023485	22.9799	0.471041	0.282091	1.66982	0.0949555	0.872863
ENSRNOG00000054257	70.9161	-0.303702	0.182002	-1.66867	0.0951826	0.872863
ENSRNOG00000001239	1502.33	0.355059	0.212831	1.66827	0.0952628	0.872863
ENSRNOG00000009661	8.35309	-0.848155	0.508446	-1.66813	0.0952899	0.872863
ENSRNOG00000006231	12.3951	-0.702666	0.421375	-1.66756	0.0954038	0.872863
ENSRNOG00000010189	320.653	-0.504625	0.302683	-1.66717	0.0954798	0.872863
ENSRNOG00000015456	53.8638	0.63134	0.378732	1.66698	0.0955177	0.872863
ENSRNOG00000011751	39.969	0.662071	0.397222	1.66675	0.0955632	0.872863
ENSRNOG00000050277	26.9493	-0.751474	0.451434	-1.66464	0.095985	0.872863
ENSRNOG00000009681	114.038	0.572646	0.344071	1.66433	0.0960469	0.872863
ENSRNOG00000024312	57.0965	0.348962	0.20969	1.66418	0.0960759	0.872863
ENSRNOG00000024899	14.7616	0.993768	0.597395	1.6635	0.0962118	0.872863
ENSRNOG00000011632	368.249	0.247622	0.148857	1.66349	0.0962151	0.872863
ENSRNOG00000009406	191.13	0.410784	0.246986	1.66319	0.0962751	0.872863
ENSRNOG00000019798	265.664	0.554785	0.333706	1.6625	0.0964131	0.872863
ENSRNOG00000002889	100.596	-0.373862	0.224968	-1.66185	0.0965438	0.872863
ENSRNOG00000000610	1093.39	0.366159	0.22038	1.66149	0.096615	0.872863
ENSRNOG00000028274	35.7171	-0.439004	0.264248	-1.66133	0.0966472	0.872863
ENSRNOG00000058780	2287.02	-1.11079	0.66916	-1.65998	0.0969188	0.872863
ENSRNOG00000039890	4.61041	1.20279	0.724654	1.65982	0.0969512	NA
ENSRNOG00000029726	6836.96	0.329752	0.198669	1.65981	0.0969528	0.872863
ENSRNOG00000018117	537.726	0.46054	0.277493	1.65965	0.0969854	0.872863
ENSRNOG00000055314	293.414	0.246617	0.148623	1.65935	0.097046	0.872863
ENSRNOG00000013229	158.688	-0.314133	0.189466	-1.65799	0.0973199	0.872863
ENSRNOG00000018325	17.2913	0.609061	0.367431	1.65762	0.0973943	0.872863
ENSRNOG00000010799	69.069	-1.22531	0.739395	-1.65718	0.097483	0.872863
ENSRNOG00000005639	31.5774	0.644101	0.38921	1.65489	0.0979458	0.872863
ENSRNOG00000016029	7.23717	-0.794467	0.480183	-1.65451	0.098024	NA
ENSRNOG00000005902	32.1851	-0.733244	0.443213	-1.65438	0.0980497	0.872863
ENSRNOG00000004268	27.2435	-0.724563	0.438053	-1.65405	0.0981167	0.872863
ENSRNOG00000009348	19.0808	-0.599243	0.362313	-1.65394	0.0981399	0.872863
ENSRNOG00000000991	175.145	-0.345	0.208725	-1.65289	0.0983533	0.872863
ENSRNOG00000011111	37.7794	-0.3992	0.241554	-1.65263	0.0984061	0.872863
ENSRNOG00000000816	50.535	0.545511	0.33012	1.65246	0.0984405	0.872863
ENSRNOG00000012878	12.1	-0.655386	0.396638	-1.65235	0.0984622	0.872863
ENSRNOG00000012457	815.363	0.359849	0.217813	1.6521	0.0985146	0.872863
ENSRNOG00000027175	48.4301	0.621699	0.376346	1.65194	0.0985477	0.872863
ENSRNOG00000032134	342.792	0.315886	0.191284	1.6514	0.0986568	0.872863
ENSRNOG00000002662	30.0486	-0.482318	0.292112	-1.65114	0.0987094	0.872863
ENSRNOG00000014209	5.00608	-0.90129	0.54593	-1.65093	0.0987535	NA
ENSRNOG00000013589	600.358	-0.376121	0.227834	-1.65086	0.0987671	0.872863
ENSRNOG00000059900	94.5762	0.603642	0.365736	1.65049	0.0988435	0.872863
ENSRNOG00000000151	42.4337	0.586731	0.355511	1.65039	0.098864	0.872863
ENSRNOG00000005882	84.1531	-0.425438	0.257883	-1.64973	0.0989974	0.872863
ENSRNOG00000010653	41.1885	0.415412	0.251829	1.64958	0.0990281	0.872863
ENSRNOG00000021316	110.623	0.344836	0.209117	1.64901	0.0991459	0.872863
ENSRNOG00000033545	54.065	1.12946	0.684977	1.6489	0.0991684	0.872863
ENSRNOG00000059255	12.5716	2.0008	1.21374	1.64845	0.0992594	0.872863
ENSRNOG00000002035	42.9942	-0.625484	0.379477	-1.64828	0.0992952	0.872863
ENSRNOG00000004027	43.6587	0.373711	0.226876	1.64721	0.0995159	0.872863
ENSRNOG00000001295	36.0727	0.573718	0.348352	1.64695	0.0995684	0.872863
ENSRNOG00000007345	26.9668	-0.540933	0.328469	-1.64683	0.0995925	0.872863
ENSRNOG00000012929	38.4298	-0.715921	0.434734	-1.6468	0.0995984	0.872863
ENSRNOG00000030183	3.11272	1.17814	0.715567	1.64644	0.0996733	NA
ENSRNOG00000004359	42.2852	0.375125	0.227881	1.64615	0.0997338	0.872863
ENSRNOG00000058555	10.9455	1.52492	0.926903	1.64518	0.099933	0.872863
ENSRNOG00000017849	55.9025	-0.420504	0.255606	-1.64513	0.0999435	0.872863
ENSRNOG00000025768	98.5726	0.478449	0.290906	1.64469	0.100034	0.872863
ENSRNOG00000007304	16.8151	0.703221	0.427858	1.64359	0.100262	0.872863
ENSRNOG00000016105	30.6489	-0.442452	0.269541	-1.6415	0.100694	0.872863
ENSRNOG00000004415	42.9692	-0.497052	0.302855	-1.64122	0.100751	0.872863
ENSRNOG00000006628	10.7342	0.811549	0.494497	1.64116	0.100764	0.872863
ENSRNOG00000000586	66.5484	0.297289	0.181167	1.64097	0.100804	0.872863
ENSRNOG00000020650	5.64879	0.975579	0.594542	1.64089	0.10082	NA
ENSRNOG00000001098	77.963	-0.302913	0.184701	-1.64002	0.101001	0.872863
ENSRNOG00000018095	31.8144	0.483106	0.294575	1.64001	0.101003	0.872863
ENSRNOG00000034026	36.1555	0.467296	0.284978	1.63976	0.101055	0.872863
ENSRNOG00000014128	102.871	-0.533744	0.325512	-1.6397	0.101067	0.872863
ENSRNOG00000051699	70.1495	0.361711	0.220598	1.63968	0.101072	0.872863
ENSRNOG00000013933	45.6668	0.477545	0.291288	1.63942	0.101125	0.872863
ENSRNOG00000022505	56.7993	0.398949	0.243401	1.63906	0.101201	0.872863
ENSRNOG00000012864	46.7945	-0.446745	0.272607	-1.63879	0.101257	0.872863
ENSRNOG00000013564	6.73237	-0.787136	0.480543	-1.63801	0.101419	NA
ENSRNOG00000054770	61.6122	-0.47419	0.289499	-1.63797	0.101428	0.873488
ENSRNOG00000042070	4.64185	1.21446	0.741897	1.63696	0.101639	NA
ENSRNOG00000018746	45.5796	-0.556141	0.33986	-1.63638	0.10176	0.875229
ENSRNOG00000013505	476.913	-0.225079	0.137595	-1.63582	0.101878	0.875229
ENSRNOG00000047647	2.54887	1.32571	0.81077	1.63512	0.102024	NA
ENSRNOG00000007625	72.6198	-0.967432	0.591663	-1.63511	0.102027	0.875229
ENSRNOG00000057078	47.9566	-1.21733	0.74458	-1.63493	0.102065	0.875229
ENSRNOG00000006921	3.79145	1.00261	0.613307	1.63476	0.1021	NA
ENSRNOG00000008283	17.5039	-0.751844	0.459945	-1.63464	0.102125	0.875229
ENSRNOG00000011684	250.862	-0.414445	0.253713	-1.63352	0.10236	0.875341
ENSRNOG00000045623	5.59643	-0.960845	0.588252	-1.63339	0.102387	NA
ENSRNOG00000037919	3.65792	-0.99112	0.60684	-1.63325	0.102417	NA
ENSRNOG00000047118	32.6431	0.407723	0.249677	1.633	0.102469	0.875341
ENSRNOG00000017826	36.865	-0.412152	0.25239	-1.63299	0.10247	0.875341
ENSRNOG00000016452	69.1152	-0.342533	0.209796	-1.63269	0.102533	0.875341
ENSRNOG00000014025	4.0135	1.07479	0.658495	1.63219	0.10264	NA
ENSRNOG00000002278	34.0921	-0.566068	0.347071	-1.63098	0.102894	0.876985
ENSRNOG00000010275	89.733	-0.656377	0.402478	-1.63084	0.102924	0.876985
ENSRNOG00000004290	11.623	0.602489	0.369734	1.62952	0.103203	0.877838
ENSRNOG00000011459	13.8508	0.58883	0.361497	1.62887	0.103341	0.877838
ENSRNOG00000017912	5.62209	1.08585	0.666857	1.62832	0.103458	NA
ENSRNOG00000024111	4.34951	0.946443	0.581327	1.62807	0.10351	NA
ENSRNOG00000025448	25.2112	0.447889	0.275235	1.6273	0.103673	0.877838
ENSRNOG00000017414	4.3931	-1.10657	0.680087	-1.6271	0.103715	NA
ENSRNOG00000050553	3.07404	1.43489	0.881936	1.62698	0.103742	NA
ENSRNOG00000032293	42.9523	0.316108	0.194506	1.62518	0.104124	0.877838
ENSRNOG00000037327	156.593	0.447689	0.275597	1.62443	0.104284	0.877838
ENSRNOG00000008222	99.1473	-0.490574	0.302023	-1.6243	0.104312	0.877838
ENSRNOG00000013751	123.055	0.465743	0.286964	1.623	0.104589	0.877838
ENSRNOG00000016648	2359.01	-0.43781	0.269802	-1.62271	0.104652	0.877838
ENSRNOG00000049768	29.1627	0.481124	0.29657	1.6223	0.104739	0.877838
ENSRNOG00000029264	2.94461	1.2616	0.777912	1.62178	0.10485	NA
ENSRNOG00000001514	4.12415	-0.944214	0.582284	-1.62157	0.104895	NA
ENSRNOG00000047133	24.9302	-0.454543	0.280443	-1.62081	0.105059	0.877838
ENSRNOG00000054757	56.2899	0.426708	0.26328	1.62074	0.105074	0.877838
ENSRNOG00000050282	48.0956	0.566783	0.349791	1.62035	0.105157	0.877838
ENSRNOG00000042224	26.8407	0.533654	0.329416	1.62	0.105232	0.877838
ENSRNOG00000013657	11.9091	0.772068	0.476623	1.61987	0.10526	0.877838
ENSRNOG00000037352	33.2107	0.42368	0.261624	1.61942	0.105357	0.877838
ENSRNOG00000050298	37.7101	0.523982	0.323706	1.6187	0.105513	0.877838
ENSRNOG00000010156	18.138	-0.777412	0.480282	-1.61866	0.105521	0.877838
ENSRNOG00000022929	4.18932	1.06488	0.65801	1.61833	0.105591	NA
ENSRNOG00000020562	690.587	-0.360159	0.222575	-1.61815	0.105631	0.877838
ENSRNOG00000004951	88.0608	0.378528	0.234003	1.61762	0.105744	0.877838
ENSRNOG00000008577	28.6482	0.597928	0.36987	1.61659	0.105967	0.877838
ENSRNOG00000016280	21.2496	0.443961	0.274678	1.6163	0.10603	0.877838
ENSRNOG00000003178	20.9033	-0.502438	0.310893	-1.61611	0.106069	0.877838
ENSRNOG00000055297	13.7834	-0.898015	0.555761	-1.61583	0.106131	0.877838
ENSRNOG00000052424	311.709	0.381724	0.236319	1.61529	0.106248	0.877838
ENSRNOG00000010960	55.0786	0.73665	0.456059	1.61525	0.106256	0.877838
ENSRNOG00000018220	155.929	0.429519	0.265928	1.61517	0.106273	0.877838
ENSRNOG00000053850	143.913	-0.385994	0.239012	-1.61495	0.10632	0.877838
ENSRNOG00000001811	184.516	-0.345927	0.21421	-1.6149	0.106333	0.877838
ENSRNOG00000020431	2.66589	-1.26458	0.783372	-1.61428	0.106467	NA
ENSRNOG00000000648	268.914	0.273987	0.169732	1.61423	0.106477	0.877838
ENSRNOG00000008481	5.0995	0.947694	0.587114	1.61416	0.106493	NA
ENSRNOG00000019235	48.5743	0.352832	0.218607	1.614	0.106528	0.877838
ENSRNOG00000026880	43.4282	-0.472093	0.292533	-1.61381	0.106569	0.877838
ENSRNOG00000024629	1066.3	0.263358	0.163202	1.6137	0.106593	0.877838
ENSRNOG00000010977	6.90449	1.29646	0.803513	1.61349	0.106638	NA
ENSRNOG00000033119	24.5069	0.45144	0.279822	1.61331	0.106677	0.877838
ENSRNOG00000024535	46.6833	0.559354	0.346747	1.61315	0.106712	0.877838
ENSRNOG00000013514	69.9527	0.370163	0.229494	1.61296	0.106754	0.877838
ENSRNOG00000000809	4.85436	-1.01059	0.626681	-1.6126	0.106831	NA
ENSRNOG00000020946	72.4078	0.325467	0.20184	1.6125	0.106853	0.877838
ENSRNOG00000058914	132.937	0.432412	0.268181	1.61239	0.106877	0.877838
ENSRNOG00000004259	150.498	0.662136	0.410695	1.61223	0.106911	0.877838
ENSRNOG00000015347	6.68228	-0.874983	0.542928	-1.6116	0.107049	NA
ENSRNOG00000023403	17.6344	0.58438	0.36266	1.61137	0.107099	0.877838
ENSRNOG00000056678	4.36499	0.990526	0.614932	1.61079	0.107226	NA
ENSRNOG00000047225	47.3142	-0.55292	0.343468	-1.60981	0.107438	0.877838
ENSRNOG00000047023	21.4238	0.719106	0.446787	1.60951	0.107506	0.877838
ENSRNOG00000038012	73.4025	-0.363893	0.226091	-1.6095	0.107507	0.877838
ENSRNOG00000018415	75.1474	-0.374217	0.232603	-1.60883	0.107654	0.877838
ENSRNOG00000011994	188.525	0.349023	0.216973	1.6086	0.107704	0.877838
ENSRNOG00000012053	116.059	0.512128	0.318447	1.60821	0.10779	0.877838
ENSRNOG00000010855	424.904	-0.21943	0.136524	-1.60727	0.107995	0.877838
ENSRNOG00000026319	437.329	-0.348	0.216627	-1.60645	0.108175	0.877838
ENSRNOG00000013035	75.0578	0.355881	0.221542	1.60638	0.10819	0.877838
ENSRNOG00000005904	26.5385	-0.513913	0.319993	-1.60602	0.108271	0.877838
ENSRNOG00000004332	105.306	0.394134	0.245421	1.60595	0.108286	0.877838
ENSRNOG00000024040	29.1954	-0.560808	0.349286	-1.60558	0.108366	0.877838
ENSRNOG00000006459	3.00765	1.22871	0.765364	1.6054	0.108407	NA
ENSRNOG00000004135	159.168	-0.249369	0.155351	-1.6052	0.108451	0.877838
ENSRNOG00000013720	35.8674	0.440985	0.274835	1.60455	0.108594	0.877838
ENSRNOG00000049771	212.091	0.52702	0.328462	1.60451	0.108602	0.877838
ENSRNOG00000000340	376.044	-0.340721	0.212436	-1.60387	0.108742	0.877838
ENSRNOG00000057056	7.64213	-0.81565	0.508748	-1.60325	0.108879	NA
ENSRNOG00000017511	2.48622	1.23586	0.770975	1.60298	0.10894	NA
ENSRNOG00000060301	8.97566	0.96064	0.599332	1.60285	0.108968	0.877838
ENSRNOG00000009086	3530.99	-0.508275	0.31712	-1.60279	0.108982	0.877838
ENSRNOG00000039985	91.9997	-0.455187	0.284059	-1.60244	0.109058	0.877838
ENSRNOG00000037374	9.90305	1.08552	0.677519	1.6022	0.109112	0.877838
ENSRNOG00000001845	82.6964	0.30856	0.192654	1.60163	0.109238	0.877838
ENSRNOG00000001296	57.7	-0.9829	0.613975	-1.60088	0.109404	0.877838
ENSRNOG00000011360	12.617	-0.592494	0.370287	-1.60009	0.109578	0.877838
ENSRNOG00000037430	131.989	0.370835	0.231872	1.59931	0.109752	0.877838
ENSRNOG00000016965	24.2786	-0.524275	0.327853	-1.59912	0.109795	0.877838
ENSRNOG00000003827	99.1314	0.404516	0.252984	1.59898	0.109825	0.877838
ENSRNOG00000048725	60.5569	0.51092	0.319571	1.59877	0.109872	0.877838
ENSRNOG00000056398	19.3897	0.743163	0.464892	1.59857	0.109916	0.877838
ENSRNOG00000019768	204.832	-0.433385	0.27113	-1.59844	0.109945	0.877838
ENSRNOG00000004657	16.5246	0.55119	0.344879	1.59821	0.109996	0.877838
ENSRNOG00000003220	27.0835	0.707308	0.442575	1.59816	0.110007	0.877838
ENSRNOG00000028323	123.603	0.630695	0.394701	1.5979	0.110064	0.877838
ENSRNOG00000042771	33.6974	-0.591263	0.370157	-1.59733	0.110192	0.878064
ENSRNOG00000004572	18.0537	0.562597	0.352396	1.59649	0.110379	0.878767
ENSRNOG00000049067	5.4143	-1.03706	0.649832	-1.59589	0.110514	NA
ENSRNOG00000007697	2452.55	-0.328432	0.205877	-1.59528	0.110649	0.879069
ENSRNOG00000008843	867.588	0.496749	0.311506	1.59467	0.110786	0.879069
ENSRNOG00000028017	71.9331	0.41089	0.257706	1.59442	0.110843	0.879069
ENSRNOG00000011873	79.735	0.417272	0.26172	1.59435	0.110858	0.879069
ENSRNOG00000051227	107.852	0.551871	0.346205	1.59406	0.110923	0.879069
ENSRNOG00000005012	59.5404	-0.308646	0.193672	-1.59366	0.111013	0.879069
ENSRNOG00000022597	33.3469	-0.461826	0.290076	-1.59209	0.111365	0.879222
ENSRNOG00000005731	4.1577	1.10485	0.693984	1.59204	0.111375	NA
ENSRNOG00000014369	15.7642	0.616959	0.387575	1.59184	0.11142	0.879222
ENSRNOG00000012747	2.34537	1.3222	0.830703	1.59167	0.111459	NA
ENSRNOG00000016460	6609.06	0.315231	0.198054	1.59164	0.111466	0.879222
ENSRNOG00000001339	115.522	0.516932	0.324912	1.59099	0.111611	0.879222
ENSRNOG00000038572	3.59044	1.06381	0.668884	1.59043	0.111739	NA
ENSRNOG00000010078	8.84306	-0.689478	0.43357	-1.59023	0.111783	0.879222
ENSRNOG00000049819	118.492	-0.551909	0.347324	-1.58903	0.112054	0.879222
ENSRNOG00000005804	336.216	0.392281	0.246885	1.58892	0.112078	0.879222
ENSRNOG00000017108	16.6402	-0.597121	0.375806	-1.58891	0.112081	0.879222
ENSRNOG00000012524	663.77	-0.294809	0.185546	-1.58888	0.112088	0.879222
ENSRNOG00000000917	2.19602	-1.3901	0.875198	-1.58832	0.112214	NA
ENSRNOG00000010146	5.36348	0.928763	0.585214	1.58705	0.112501	NA
ENSRNOG00000021264	51.5671	0.489194	0.308313	1.58668	0.112586	0.879222
ENSRNOG00000020318	24.4969	0.497724	0.313729	1.58647	0.112632	0.879222
ENSRNOG00000018849	261.559	-0.281636	0.177531	-1.5864	0.112648	0.879222
ENSRNOG00000007124	272.931	-0.522177	0.329199	-1.5862	0.112693	0.879222
ENSRNOG00000023375	140.244	0.489285	0.308614	1.58543	0.112869	0.879222
ENSRNOG00000025823	33.9854	0.407022	0.256857	1.58462	0.113052	0.879222
ENSRNOG00000013111	19.4192	0.525544	0.331656	1.58461	0.113055	0.879222
ENSRNOG00000005542	6652.52	0.40493	0.255632	1.58404	0.113185	0.879222
ENSRNOG00000022720	20.5325	-0.538878	0.340204	-1.58398	0.113197	0.879222
ENSRNOG00000015072	514.844	-0.34606	0.218719	-1.58222	0.1136	0.879222
ENSRNOG00000000493	105.049	0.453068	0.286464	1.58159	0.113743	0.879222
ENSRNOG00000021120	57.5269	-0.43514	0.275446	-1.57977	0.11416	0.879222
ENSRNOG00000011452	10.955	0.714543	0.452376	1.57953	0.114214	0.879222
ENSRNOG00000003964	44.0883	-0.372298	0.235702	-1.57953	0.114215	0.879222
ENSRNOG00000022173	414.159	0.50409	0.31922	1.57913	0.114306	0.879222
ENSRNOG00000037449	12.0898	0.619473	0.392357	1.57885	0.11437	0.879222
ENSRNOG00000003634	326.393	-0.558226	0.353649	-1.57848	0.114456	0.879222
ENSRNOG00000003283	31.0788	0.388472	0.246197	1.57789	0.114591	0.879222
ENSRNOG00000010048	163.598	0.278732	0.176668	1.57771	0.114631	0.879222
ENSRNOG00000046621	100.365	-0.35594	0.22582	-1.57621	0.114977	0.879222
ENSRNOG00000017223	17151.5	-0.437071	0.277407	-1.57556	0.115127	0.879222
ENSRNOG00000030216	7.98561	-0.706001	0.448244	-1.57504	0.115247	0.879222
ENSRNOG00000002137	7.9863	-0.782821	0.497088	-1.57481	0.115299	0.879222
ENSRNOG00000002826	21.2509	-0.560385	0.35601	-1.57407	0.115471	0.879222
ENSRNOG00000008047	899.535	-0.215659	0.137024	-1.57388	0.115516	0.879222
ENSRNOG00000047611	439.469	-0.390964	0.248418	-1.57381	0.115531	0.879222
ENSRNOG00000048309	72.3469	0.294212	0.186953	1.57372	0.115553	0.879222
ENSRNOG00000017621	126.748	0.350842	0.223047	1.57295	0.11573	0.879222
ENSRNOG00000007788	83.8697	-0.378753	0.240811	-1.57283	0.115759	0.879222
ENSRNOG00000011052	256.691	-0.335841	0.213578	-1.57246	0.115845	0.879222
ENSRNOG00000014050	62.6526	0.527096	0.335245	1.57227	0.115887	0.879222
ENSRNOG00000049560	522.832	0.307848	0.195844	1.57191	0.115973	0.879222
ENSRNOG00000024012	19.8744	-0.532701	0.339031	-1.57124	0.116126	0.879222
ENSRNOG00000019638	203.22	0.468851	0.29846	1.5709	0.116206	0.879222
ENSRNOG00000020067	24.7686	0.687476	0.437718	1.57059	0.116278	0.879222
ENSRNOG00000012803	135.416	0.363751	0.231727	1.56974	0.116475	0.879222
ENSRNOG00000014617	136.336	0.335372	0.213676	1.56953	0.116524	0.879222
ENSRNOG00000006888	5.03239	-0.820047	0.522598	-1.56917	0.116608	NA
ENSRNOG00000020518	7.16379	-0.718735	0.45804	-1.56915	0.116612	NA
ENSRNOG00000051912	1833.9	0.359369	0.229041	1.56902	0.116644	0.879222
ENSRNOG00000018740	2421.39	0.644498	0.411431	1.56648	0.117237	0.879222
ENSRNOG00000002061	9.98552	0.814632	0.520118	1.56624	0.117291	0.879222
ENSRNOG00000001074	11.9612	0.696477	0.444725	1.56608	0.117329	0.879222
ENSRNOG00000014419	240.881	-0.195039	0.124612	-1.56518	0.117542	0.879222
ENSRNOG00000001783	107.888	-0.445855	0.284869	-1.56513	0.117553	0.879222
ENSRNOG00000057557	36.5127	-1.49598	0.956117	-1.56464	0.117666	0.879222
ENSRNOG00000060829	49.9451	0.524761	0.335399	1.56459	0.117679	0.879222
ENSRNOG00000005298	52.4278	-0.320687	0.204994	-1.56437	0.11773	0.879222
ENSRNOG00000061361	8.41787	1.77189	1.13281	1.56415	0.117782	0.879222
ENSRNOG00000006695	54.3525	0.364815	0.233264	1.56396	0.117827	0.879222
ENSRNOG00000009045	3.75172	0.995155	0.636477	1.56354	0.117927	NA
ENSRNOG00000055641	52.5761	0.441933	0.282707	1.56322	0.118	0.879222
ENSRNOG00000004449	63.2068	-0.3725	0.238405	-1.56246	0.118178	0.879222
ENSRNOG00000022570	6.8622	-0.897212	0.574496	-1.56174	0.11835	NA
ENSRNOG00000054423	827.714	-0.463572	0.296935	-1.56119	0.118479	0.879222
ENSRNOG00000020029	61.2312	0.356952	0.228658	1.56107	0.118507	0.879222
ENSRNOG00000012975	206.979	0.341973	0.219119	1.56067	0.118601	0.879222
ENSRNOG00000009811	171.992	0.259136	0.166052	1.56058	0.118623	0.879222
ENSRNOG00000013669	115.905	-0.321848	0.206265	-1.56036	0.118675	0.879222
ENSRNOG00000013719	33.541	-0.524367	0.336086	-1.56022	0.118709	0.879222
ENSRNOG00000057578	491.862	0.517878	0.33196	1.56006	0.118745	0.879222
ENSRNOG00000020585	9.74107	0.716886	0.459641	1.55967	0.118839	0.879222
ENSRNOG00000029529	30.3285	0.404521	0.259418	1.55934	0.118915	0.879222
ENSRNOG00000019693	141.939	0.501279	0.321469	1.55934	0.118917	0.879222
ENSRNOG00000020374	27.9684	-0.47504	0.304654	-1.55927	0.118932	0.879222
ENSRNOG00000013169	51.5778	-0.379901	0.243657	-1.55917	0.118957	0.879222
ENSRNOG00000009474	93.7432	0.295294	0.189487	1.55839	0.119142	0.879222
ENSRNOG00000032609	695.804	0.82664	0.53063	1.55785	0.119269	0.879222
ENSRNOG00000026211	84.1775	0.423183	0.271695	1.55757	0.119336	0.879222
ENSRNOG00000017925	77.2026	0.362825	0.233022	1.55704	0.119461	0.879222
ENSRNOG00000032575	85.7375	0.322988	0.207537	1.55629	0.119639	0.879222
ENSRNOG00000031814	25.1803	0.489009	0.314242	1.55615	0.119672	0.879222
ENSRNOG00000052745	89.3667	0.609897	0.391946	1.55607	0.119691	0.879222
ENSRNOG00000046330	28.0059	0.606399	0.389851	1.55546	0.119836	0.879222
ENSRNOG00000011162	134.542	-0.296792	0.190845	-1.55514	0.119912	0.879222
ENSRNOG00000052444	12.6574	-0.6594	0.424049	-1.55501	0.119944	0.879222
ENSRNOG00000026840	71.1176	0.53067	0.3414	1.55439	0.120091	0.879222
ENSRNOG00000008607	261.028	-0.311109	0.200162	-1.55429	0.120116	0.879222
ENSRNOG00000003749	50.1681	0.474706	0.305497	1.55388	0.120213	0.879222
ENSRNOG00000000479	2.32418	1.16399	0.749105	1.55384	0.120223	NA
ENSRNOG00000043077	341.476	0.516616	0.332583	1.55334	0.120341	0.879222
ENSRNOG00000005070	10.0547	0.951081	0.612281	1.55334	0.120342	0.879222
ENSRNOG00000026415	116.808	0.506563	0.32618	1.55302	0.120419	0.879222
ENSRNOG00000015546	12.6658	0.887133	0.571337	1.55273	0.120487	0.879222
ENSRNOG00000017093	120.174	0.598661	0.385589	1.55259	0.120522	0.879222
ENSRNOG00000008012	457.613	-0.401918	0.25891	-1.55235	0.120579	0.879222
ENSRNOG00000029784	36.5714	-0.39702	0.255811	-1.55201	0.120661	0.879222
ENSRNOG00000020848	41.6297	0.5769	0.371793	1.55167	0.120741	0.879222
ENSRNOG00000031364	252.445	0.225409	0.145277	1.55158	0.120762	0.879222
ENSRNOG00000013320	4.08582	-1.14895	0.74066	-1.55125	0.120841	NA
ENSRNOG00000062158	9198.04	-0.72742	0.468995	-1.55102	0.120898	0.879222
ENSRNOG00000019811	6.90487	-0.706843	0.455856	-1.55058	0.121001	NA
ENSRNOG00000017467	45.3583	-0.367619	0.237084	-1.55058	0.121002	0.879222
ENSRNOG00000027871	3.28956	-1.22719	0.791465	-1.55053	0.121014	NA
ENSRNOG00000043503	231.321	0.395671	0.25519	1.55049	0.121023	0.879222
ENSRNOG00000009675	198.146	0.296834	0.191469	1.5503	0.12107	0.879222
ENSRNOG00000045838	61.991	0.699065	0.451007	1.55001	0.12114	0.879222
ENSRNOG00000021403	73.938	-0.499308	0.322133	-1.55	0.12114	0.879222
ENSRNOG00000009114	13.03	0.523387	0.33767	1.55	0.121142	0.879222
ENSRNOG00000011758	7.30592	0.842672	0.543755	1.54973	0.121207	NA
ENSRNOG00000057774	87.6274	-0.465339	0.30037	-1.54922	0.121329	0.879222
ENSRNOG00000061153	3.20615	0.979132	0.632167	1.54885	0.121418	NA
ENSRNOG00000051711	144.662	0.318137	0.205436	1.5486	0.121479	0.879222
ENSRNOG00000008659	107.98	0.346479	0.223739	1.54858	0.121482	0.879222
ENSRNOG00000015658	23.5026	0.411123	0.265503	1.54847	0.121509	0.879222
ENSRNOG00000050323	134.008	-0.415286	0.26823	-1.54824	0.121563	0.879222
ENSRNOG00000019682	279.871	0.573722	0.370659	1.54784	0.12166	0.879222
ENSRNOG00000056041	26.3627	0.483865	0.312677	1.54749	0.121744	0.879222
ENSRNOG00000017783	10.1437	0.909702	0.587877	1.54744	0.121758	0.879222
ENSRNOG00000014722	4.24003	-0.936565	0.605551	-1.54663	0.121952	NA
ENSRNOG00000006623	1562.83	0.227222	0.146962	1.54613	0.122074	0.879773
ENSRNOG00000001971	15.9547	-0.525659	0.340002	-1.54605	0.122093	0.879773
ENSRNOG00000009639	121.279	-0.426554	0.275983	-1.54558	0.122206	0.879773
ENSRNOG00000002452	92.475	-0.466436	0.301818	-1.54542	0.122244	0.879773
ENSRNOG00000006514	13.9122	0.558991	0.361872	1.54472	0.122414	0.879773
ENSRNOG00000015079	342.332	0.255418	0.165356	1.54465	0.122431	0.879773
ENSRNOG00000033076	4.49308	0.970514	0.628826	1.54337	0.12274	NA
ENSRNOG00000015708	32.1093	0.451724	0.292809	1.54273	0.122897	0.880878
ENSRNOG00000008524	30.4962	0.471879	0.30592	1.54249	0.122954	0.880878
ENSRNOG00000001253	102.429	0.256212	0.166107	1.54245	0.122964	0.880878
ENSRNOG00000012944	15.5329	0.456802	0.296168	1.54237	0.122983	0.880878
ENSRNOG00000029980	68.5699	0.629869	0.4088	1.54077	0.123372	0.881349
ENSRNOG00000010688	95.293	0.481081	0.312239	1.54074	0.123379	0.881349
ENSRNOG00000021213	91.3322	-0.384918	0.24983	-1.54072	0.123385	0.881349
ENSRNOG00000001172	255.486	-0.33275	0.216051	-1.54015	0.123524	0.881349
ENSRNOG00000004518	2.32615	1.19665	0.777304	1.53948	0.123687	NA
ENSRNOG00000019957	18.418	-0.501757	0.325938	-1.53943	0.1237	0.881349
ENSRNOG00000019340	25.1996	0.495703	0.32201	1.5394	0.123706	0.881349
ENSRNOG00000021602	4.96213	-0.986699	0.64115	-1.53895	0.123816	NA
ENSRNOG00000004760	2.28225	1.18192	0.768328	1.5383	0.123976	NA
ENSRNOG00000015699	53.0565	0.36437	0.236989	1.5375	0.124172	0.881349
ENSRNOG00000022877	81.7595	0.498946	0.324579	1.53721	0.124242	0.881349
ENSRNOG00000016790	40.4648	0.453217	0.294839	1.53717	0.124253	0.881349
ENSRNOG00000054555	21.2968	-0.510636	0.332241	-1.53695	0.124306	0.881349
ENSRNOG00000001706	67.4739	0.540837	0.351943	1.53672	0.124363	0.881349
ENSRNOG00000002512	3.30249	1.02292	0.665878	1.5362	0.124489	NA
ENSRNOG00000006871	6.11477	-0.748245	0.48718	-1.53587	0.12457	NA
ENSRNOG00000026965	426.245	0.273415	0.178235	1.53401	0.125026	0.881349
ENSRNOG00000055984	113.127	0.56082	0.365681	1.53363	0.12512	0.881349
ENSRNOG00000059502	3.66609	1.22019	0.795844	1.53321	0.125225	NA
ENSRNOG00000012386	126.837	0.261242	0.170391	1.53319	0.125229	0.881349
ENSRNOG00000016050	9.96192	0.787906	0.513959	1.53301	0.125273	0.881349
ENSRNOG00000024566	6.46229	-0.7825	0.510507	-1.53279	0.125328	NA
ENSRNOG00000050846	100.908	0.266955	0.174215	1.53234	0.125439	0.881349
ENSRNOG00000020551	129.984	0.464447	0.303112	1.53226	0.125458	0.881349
ENSRNOG00000007434	54.6048	0.403128	0.263153	1.53191	0.125543	0.881349
ENSRNOG00000011876	138.887	-0.308695	0.201585	-1.53134	0.125686	0.881349
ENSRNOG00000012760	178.944	-0.303491	0.198232	-1.53099	0.125773	0.881349
ENSRNOG00000058096	17.3568	0.771958	0.504404	1.53044	0.125909	0.881349
ENSRNOG00000008932	9.09168	0.647106	0.422835	1.5304	0.125918	0.881349
ENSRNOG00000002763	69.9412	-0.351047	0.229423	-1.53013	0.125985	0.881349
ENSRNOG00000000866	17.6822	-0.532707	0.348239	-1.52972	0.126087	0.881349
ENSRNOG00000047821	314.398	-0.385022	0.251769	-1.52927	0.126198	0.881349
ENSRNOG00000028746	412.987	0.306028	0.200138	1.52908	0.126244	0.881349
ENSRNOG00000057690	4.52127	1.28047	0.837593	1.52875	0.126326	NA
ENSRNOG00000058539	3.1295	1.19598	0.782665	1.52809	0.12649	NA
ENSRNOG00000047896	33.9039	-0.354195	0.231877	-1.52751	0.126634	0.881349
ENSRNOG00000021276	192.551	0.324181	0.212232	1.52748	0.126641	0.881349
ENSRNOG00000018665	30.7646	-0.515521	0.337617	-1.52694	0.126776	0.881349
ENSRNOG00000004036	9.64167	0.761122	0.498844	1.52577	0.127067	0.881349
ENSRNOG00000009749	49.0723	-0.450579	0.295348	-1.52559	0.127112	0.881349
ENSRNOG00000008921	558.953	0.331278	0.217174	1.52541	0.127158	0.881349
ENSRNOG00000004649	31.7197	0.579366	0.379839	1.52529	0.127186	0.881349
ENSRNOG00000059968	30.2873	0.60557	0.397224	1.5245	0.127383	0.881349
ENSRNOG00000019670	78.1231	-0.385123	0.252642	-1.52438	0.127413	0.881349
ENSRNOG00000060120	91.9576	0.369785	0.242616	1.52416	0.127469	0.881349
ENSRNOG00000016591	7.66907	-0.737984	0.484195	-1.52415	0.127472	NA
ENSRNOG00000018516	33.0042	0.535946	0.351645	1.52411	0.127481	0.881349
ENSRNOG00000006050	64.3115	-0.412087	0.270432	-1.52381	0.127555	0.881349
ENSRNOG00000031766	64919.5	-0.466104	0.305885	-1.52379	0.127562	0.881349
ENSRNOG00000047067	4.64963	-0.886775	0.582138	-1.52331	0.127682	NA
ENSRNOG00000009068	17.603	0.774337	0.508347	1.52324	0.127697	0.881349
ENSRNOG00000007133	369.41	0.282487	0.185543	1.52249	0.127887	0.881349
ENSRNOG00000018698	23.3131	0.44154	0.290307	1.52094	0.128274	0.881349
ENSRNOG00000016405	16.8769	0.625478	0.411334	1.52061	0.128358	0.881349
ENSRNOG00000012860	4.54603	1.09137	0.717847	1.52034	0.128425	NA
ENSRNOG00000032959	119.881	0.853685	0.561511	1.52033	0.128427	0.881349
ENSRNOG00000051190	40.7473	-0.458664	0.301766	-1.51993	0.128528	0.881349
ENSRNOG00000018615	3.59968	1.07868	0.709698	1.51991	0.128534	NA
ENSRNOG00000023484	18.8607	-0.514932	0.338839	-1.5197	0.128587	0.881349
ENSRNOG00000019164	363.868	-0.305948	0.201337	-1.51958	0.128617	0.881349
ENSRNOG00000016704	28.887	0.771935	0.508049	1.51941	0.128659	0.881349
ENSRNOG00000028461	59.2158	-0.388327	0.255619	-1.51916	0.128721	0.881349
ENSRNOG00000026420	70.022	-0.366088	0.240995	-1.51907	0.128744	0.881349
ENSRNOG00000011956	25.9421	0.458311	0.301755	1.51882	0.128808	0.881349
ENSRNOG00000005575	19.4273	0.552041	0.363471	1.5188	0.128812	0.881349
ENSRNOG00000058975	25.5221	0.471806	0.31093	1.5174	0.129166	0.881349
ENSRNOG00000057153	6.98246	-0.819476	0.540225	-1.51691	0.129288	NA
ENSRNOG00000015857	632.356	0.261169	0.172183	1.51681	0.129314	0.881349
ENSRNOG00000019321	10.2725	0.647422	0.426837	1.51679	0.12932	0.881349
ENSRNOG00000013837	28.8695	0.476525	0.314222	1.51652	0.129387	0.881349
ENSRNOG00000033372	36.2702	0.537655	0.354572	1.51635	0.129432	0.881349
ENSRNOG00000001599	41.3294	-0.424859	0.280289	-1.51579	0.129572	0.881349
ENSRNOG00000018282	326.39	0.271022	0.178841	1.51544	0.129662	0.881349
ENSRNOG00000011157	156.717	0.321885	0.212459	1.51505	0.12976	0.881349
ENSRNOG00000012940	11.5964	0.595769	0.393286	1.51485	0.12981	0.881349
ENSRNOG00000012458	12774.7	0.572952	0.378298	1.51455	0.129886	0.881349
ENSRNOG00000001829	68.8823	-0.435246	0.287398	-1.51443	0.129916	0.881349
ENSRNOG00000014791	52.9225	0.387871	0.256223	1.5138	0.130076	0.881349
ENSRNOG00000053961	20.8016	0.568656	0.37573	1.51347	0.13016	0.881349
ENSRNOG00000007701	196.267	0.250048	0.165247	1.51318	0.130235	0.881349
ENSRNOG00000022921	12.6318	0.644288	0.425805	1.5131	0.130253	0.881349
ENSRNOG00000047229	3.02685	-1.18122	0.780726	-1.51298	0.130286	NA
ENSRNOG00000015425	98.1949	-0.402009	0.265804	-1.51243	0.130425	0.881349
ENSRNOG00000008951	15.857	0.590355	0.390396	1.5122	0.130484	0.881349
ENSRNOG00000014168	334.089	-0.388601	0.257081	-1.51159	0.130638	0.881349
ENSRNOG00000005227	12.67	0.742059	0.491098	1.51102	0.130783	0.881349
ENSRNOG00000016573	2131.97	-0.329499	0.218105	-1.51073	0.130857	0.881349
ENSRNOG00000011439	20.0119	0.446406	0.29555	1.51042	0.130935	0.881349
ENSRNOG00000009422	534.414	0.270458	0.179118	1.50994	0.131057	0.881349
ENSRNOG00000050051	72.8603	-0.551924	0.365536	-1.5099	0.131068	0.881349
ENSRNOG00000001427	2.83668	-1.04241	0.690419	-1.50983	0.131087	NA
ENSRNOG00000002178	224.014	-0.293327	0.194279	-1.50982	0.131088	0.881349
ENSRNOG00000004775	53.981	-0.329472	0.218255	-1.50957	0.131153	0.881349
ENSRNOG00000012536	43.1291	-0.349592	0.231703	-1.50879	0.131352	0.881349
ENSRNOG00000009957	437.606	0.422123	0.279822	1.50854	0.131415	0.881349
ENSRNOG00000023238	38.7258	0.464905	0.308418	1.50739	0.131711	0.881349
ENSRNOG00000003946	113.035	0.250206	0.166053	1.50678	0.131867	0.881349
ENSRNOG00000010765	74.1251	-0.417569	0.277134	-1.50674	0.131877	0.881349
ENSRNOG00000013604	868.259	0.551649	0.366155	1.5066	0.131914	0.881349
ENSRNOG00000017022	32.6886	-0.355288	0.235829	-1.50655	0.131927	0.881349
ENSRNOG00000023546	147.27	0.501153	0.332673	1.50645	0.131953	0.881349
ENSRNOG00000012109	2.82674	-1.03781	0.689005	-1.50625	0.132003	NA
ENSRNOG00000058522	52.9706	-0.468128	0.310899	-1.50573	0.132138	0.881349
ENSRNOG00000032192	33.7606	-0.470916	0.312799	-1.50549	0.132198	0.881349
ENSRNOG00000019298	22.5939	0.627513	0.416921	1.50511	0.132295	0.881349
ENSRNOG00000006824	23.0238	0.396173	0.263259	1.50488	0.132356	0.881349
ENSRNOG00000023465	301.594	0.469077	0.311794	1.50444	0.132467	0.881349
ENSRNOG00000010941	19.1731	-0.636451	0.423094	-1.50428	0.132509	0.881349
ENSRNOG00000061684	195.093	0.379125	0.252055	1.50413	0.132547	0.881349
ENSRNOG00000001379	67.2609	-0.456884	0.303794	-1.50393	0.1326	0.881349
ENSRNOG00000013703	36.6388	-0.498068	0.331231	-1.50369	0.132661	0.881349
ENSRNOG00000007743	11927.8	0.309736	0.206143	1.50253	0.132961	0.881349
ENSRNOG00000011180	7.74025	0.695169	0.462755	1.50224	0.133035	0.881349
ENSRNOG00000001616	41.3536	0.391623	0.260745	1.50194	0.133113	0.881349
ENSRNOG00000010178	120.623	-0.34598	0.230371	-1.50184	0.133139	0.881349
ENSRNOG00000021492	27.0863	0.480897	0.320211	1.50182	0.133145	0.881349
ENSRNOG00000001842	266.773	-0.352261	0.234565	-1.50176	0.133158	0.881349
ENSRNOG00000039902	35.374	0.642976	0.428162	1.50171	0.133171	0.881349
ENSRNOG00000059956	28.8228	-0.527863	0.351588	-1.50137	0.13326	0.881349
ENSRNOG00000056458	42.4751	-0.61382	0.409022	-1.5007	0.133433	0.881349
ENSRNOG00000047218	6.24203	0.681275	0.454081	1.50034	0.133527	NA
ENSRNOG00000007992	88.3496	0.360624	0.240369	1.5003	0.133537	0.881349
ENSRNOG00000002229	3.88727	-0.889886	0.593434	-1.49955	0.13373	NA
ENSRNOG00000012436	17034.6	0.585386	0.39048	1.49914	0.133837	0.881349
ENSRNOG00000058842	63.4796	-0.354525	0.236504	-1.49902	0.133867	0.881349
ENSRNOG00000010819	9.71015	-0.722134	0.481752	-1.49897	0.13388	0.881349
ENSRNOG00000014030	41.6837	0.418381	0.279121	1.49892	0.133893	0.881349
ENSRNOG00000011278	18.7754	-0.538922	0.359572	-1.49878	0.13393	0.881349
ENSRNOG00000056978	4.23589	0.908638	0.606335	1.49857	0.133984	NA
ENSRNOG00000013286	15.2272	0.575617	0.384125	1.49852	0.133999	0.881349
ENSRNOG00000032238	6.56359	0.765021	0.510645	1.49815	0.134095	NA
ENSRNOG00000024818	44.9094	0.568284	0.379473	1.49756	0.134247	0.881741
ENSRNOG00000011962	28.737	-0.41039	0.274085	-1.49731	0.134313	0.881741
ENSRNOG00000017981	74.803	-0.325693	0.217544	-1.49714	0.134358	0.881741
ENSRNOG00000008936	2.22007	-1.31729	0.879936	-1.49703	0.134385	NA
ENSRNOG00000010984	143.409	0.339959	0.227135	1.49673	0.134465	0.881758
ENSRNOG00000016023	63.9391	0.604345	0.404048	1.49573	0.134725	0.881758
ENSRNOG00000019817	34.022	-0.448797	0.300147	-1.49526	0.134847	0.881758
ENSRNOG00000008063	794.156	0.423207	0.283246	1.49413	0.135141	0.881758
ENSRNOG00000001443	5.2486	1.20655	0.807684	1.49384	0.135216	NA
ENSRNOG00000003784	10.4458	0.64017	0.428542	1.49383	0.135219	0.881758
ENSRNOG00000006975	473.965	-0.201686	0.135013	-1.49383	0.135221	0.881758
ENSRNOG00000025815	15.1521	-0.525828	0.352018	-1.49376	0.13524	0.881758
ENSRNOG00000018832	42.084	-0.403219	0.270049	-1.49313	0.135403	0.881758
ENSRNOG00000007323	4.2933	-0.933549	0.625286	-1.49299	0.135439	NA
ENSRNOG00000010620	46.1565	-0.361636	0.242267	-1.49272	0.135511	0.881758
ENSRNOG00000001717	114.703	0.283695	0.190111	1.49226	0.135632	0.881758
ENSRNOG00000001708	15.5923	0.621901	0.416888	1.49177	0.135759	0.881758
ENSRNOG00000010812	4.84372	0.89667	0.601181	1.49151	0.135827	NA
ENSRNOG00000015495	27.8123	0.388911	0.260758	1.49146	0.13584	0.881758
ENSRNOG00000010952	20.608	0.576412	0.386476	1.49146	0.135842	0.881758
ENSRNOG00000011618	26.4553	0.490003	0.328596	1.4912	0.135909	0.881758
ENSRNOG00000046002	561.438	0.47247	0.31686	1.4911	0.135935	0.881758
ENSRNOG00000027030	15.3215	-0.535462	0.359122	-1.49103	0.135954	0.881758
ENSRNOG00000007720	57.4867	0.354189	0.237825	1.48928	0.136413	0.883256
ENSRNOG00000019778	56.9747	0.400003	0.268624	1.48909	0.136465	0.883256
ENSRNOG00000019336	3.39833	0.887213	0.595897	1.48887	0.136522	NA
ENSRNOG00000010825	15.5834	0.453925	0.305186	1.48737	0.136917	0.883256
ENSRNOG00000006828	126.896	-0.42168	0.283545	-1.48717	0.136969	0.883256
ENSRNOG00000017468	288.171	0.486829	0.327392	1.48699	0.137017	0.883256
ENSRNOG00000011709	215.206	0.293352	0.197285	1.48694	0.13703	0.883256
ENSRNOG00000009084	93.0238	0.327261	0.220109	1.48681	0.137065	0.883256
ENSRNOG00000006285	109.853	-0.24584	0.165354	-1.48675	0.137081	0.883256
ENSRNOG00000007927	2821.19	0.477292	0.321076	1.48654	0.137137	0.883256
ENSRNOG00000019743	49.7275	0.409966	0.275931	1.48575	0.137344	0.883256
ENSRNOG00000028036	61.2986	0.363972	0.244976	1.48574	0.137347	0.883256
ENSRNOG00000021441	74.8262	0.479438	0.322721	1.48561	0.137382	0.883256
ENSRNOG00000014160	471.389	0.461637	0.310818	1.48523	0.137483	0.883261
ENSRNOG00000061102	11.2858	-0.574787	0.387379	-1.48379	0.137866	0.884182
ENSRNOG00000014049	102.488	-0.356456	0.240237	-1.48377	0.13787	0.884182
ENSRNOG00000057569	84.4277	0.54285	0.366017	1.48313	0.13804	0.884182
ENSRNOG00000022289	135.129	0.479356	0.323241	1.48297	0.138083	0.884182
ENSRNOG00000002121	90.5953	0.239181	0.161327	1.48258	0.138185	0.884182
ENSRNOG00000008988	6179.29	0.464028	0.313018	1.48243	0.138225	0.884182
ENSRNOG00000002767	35.4392	0.358746	0.242251	1.48089	0.138636	0.884496
ENSRNOG00000056753	6.04738	-0.813177	0.549304	-1.48038	0.138773	NA
ENSRNOG00000012603	12.6131	0.739382	0.499521	1.48018	0.138824	0.884496
ENSRNOG00000049661	90.6995	0.634702	0.428845	1.48002	0.138867	0.884496
ENSRNOG00000010484	56.2628	0.571085	0.385885	1.47994	0.13889	0.884496
ENSRNOG00000014658	2.53455	-1.03321	0.698364	-1.47947	0.139015	NA
ENSRNOG00000002693	103.055	0.343286	0.23205	1.47936	0.139043	0.884496
ENSRNOG00000007707	97.1011	0.388841	0.262965	1.47868	0.139226	0.884496
ENSRNOG00000020296	91.8319	-0.846865	0.572815	-1.47843	0.139294	0.884496
ENSRNOG00000019742	477.554	-0.264478	0.178914	-1.47824	0.139344	0.884496
ENSRNOG00000021984	1.87879	-1.22723	0.830799	-1.47717	0.13963	NA
ENSRNOG00000049057	312.777	0.22861	0.154783	1.47697	0.139683	0.884496
ENSRNOG00000048718	8.80461	1.107	0.749511	1.47696	0.139686	0.884496
ENSRNOG00000004339	164.661	0.396528	0.268532	1.47665	0.139768	0.884496
ENSRNOG00000022860	234.634	0.545431	0.369373	1.47664	0.139772	0.884496
ENSRNOG00000059976	3.82788	1.30513	0.883935	1.4765	0.139811	NA
ENSRNOG00000029875	63.926	0.409731	0.277628	1.47583	0.13999	0.884496
ENSRNOG00000003973	5.94579	-0.750845	0.508965	-1.47524	0.140149	NA
ENSRNOG00000059579	78.6187	0.475894	0.322601	1.47518	0.140164	0.884496
ENSRNOG00000037446	2120.46	0.516975	0.350508	1.47493	0.140231	0.884496
ENSRNOG00000031979	210625	-0.287252	0.194828	-1.47439	0.140377	0.884496
ENSRNOG00000025115	19.2423	0.469592	0.318525	1.47427	0.140409	0.884496
ENSRNOG00000049829	403.573	0.390154	0.264668	1.47412	0.140448	0.884496
ENSRNOG00000000900	472.047	-0.264583	0.179513	-1.47389	0.140511	0.884496
ENSRNOG00000014872	4.12413	-0.918836	0.623455	-1.47378	0.140541	NA
ENSRNOG00000036841	292.552	0.235566	0.159863	1.47355	0.140603	0.884496
ENSRNOG00000012874	3.08109	0.962808	0.65341	1.47351	0.140612	NA
ENSRNOG00000018039	8.2613	0.861864	0.584949	1.4734	0.140643	0.884496
ENSRNOG00000005690	12.7216	0.549703	0.373106	1.47331	0.140666	0.884496
ENSRNOG00000018825	624.841	0.230044	0.156154	1.47318	0.140701	0.884496
ENSRNOG00000013484	3366.18	0.549308	0.372916	1.47301	0.140749	0.884496
ENSRNOG00000053258	4.3383	0.869989	0.591113	1.47178	0.14108	NA
ENSRNOG00000008291	7.08544	-0.894313	0.60766	-1.47173	0.141093	NA
ENSRNOG00000017979	41.9269	-0.340936	0.231656	-1.47173	0.141094	0.884496
ENSRNOG00000001391	33.2536	0.496851	0.337773	1.47096	0.141302	0.884496
ENSRNOG00000051623	22.2627	-0.510233	0.346876	-1.47094	0.141308	0.884496
ENSRNOG00000006749	76.9911	-0.381609	0.25948	-1.47067	0.141381	0.884496
ENSRNOG00000025991	82.5189	-0.265768	0.180732	-1.4705	0.141426	0.884496
ENSRNOG00000012323	40.711	0.386753	0.263021	1.47042	0.141447	0.884496
ENSRNOG00000013925	111.328	0.373625	0.254097	1.47041	0.141452	0.884496
ENSRNOG00000003846	118.222	-0.24713	0.168094	-1.47019	0.141511	0.884496
ENSRNOG00000018723	9.72945	-0.544479	0.370403	-1.46996	0.141571	0.884496
ENSRNOG00000030530	14.5513	0.624718	0.425242	1.46909	0.141809	0.885164
ENSRNOG00000010086	21.3771	0.47763	0.325466	1.46753	0.142233	0.885164
ENSRNOG00000018426	21681.1	0.201891	0.13767	1.46648	0.142517	0.885164
ENSRNOG00000031947	3.25301	-1.04089	0.709859	-1.46634	0.142556	NA
ENSRNOG00000018413	75.2179	0.367907	0.251029	1.4656	0.142758	0.885164
ENSRNOG00000002864	12.4588	0.66995	0.457136	1.46554	0.142774	0.885164
ENSRNOG00000001825	65.3676	-0.637218	0.434808	-1.46552	0.14278	0.885164
ENSRNOG00000059402	33.2414	-0.483403	0.329886	-1.46537	0.142821	0.885164
ENSRNOG00000007197	274.457	-0.335168	0.228774	-1.46506	0.142904	0.885164
ENSRNOG00000015152	33.464	0.741141	0.505898	1.465	0.142921	0.885164
ENSRNOG00000053828	27.8368	0.474903	0.324232	1.4647	0.143003	0.885164
ENSRNOG00000052445	52.2643	0.492337	0.336346	1.46378	0.143253	0.885164
ENSRNOG00000019892	189.887	-0.454286	0.310429	-1.46341	0.143355	0.885164
ENSRNOG00000002244	39.6158	0.418856	0.286246	1.46327	0.143393	0.885164
ENSRNOG00000009322	43.6727	-0.629759	0.430464	-1.46298	0.143473	0.885164
ENSRNOG00000015869	506.126	0.211127	0.144327	1.46284	0.143512	0.885164
ENSRNOG00000008236	1026.65	0.333391	0.227993	1.46228	0.143664	0.885164
ENSRNOG00000062276	19.109	0.444953	0.304294	1.46225	0.143673	0.885164
ENSRNOG00000015749	141.366	-0.241005	0.164979	-1.46082	0.144064	0.885164
ENSRNOG00000061572	16.9865	0.509325	0.348663	1.46079	0.144073	0.885164
ENSRNOG00000013055	24.9274	0.522265	0.35756	1.46064	0.144115	0.885164
ENSRNOG00000021840	199.066	0.334958	0.229334	1.46057	0.144134	0.885164
ENSRNOG00000006139	13.7701	-0.779863	0.533999	-1.46042	0.144175	0.885164
ENSRNOG00000008117	95.0543	-0.326272	0.22344	-1.46022	0.144229	0.885164
ENSRNOG00000016031	26.8095	-0.423732	0.290307	-1.4596	0.1444	0.885164
ENSRNOG00000043204	17.4983	-0.437782	0.299946	-1.45954	0.144417	0.885164
ENSRNOG00000014368	108.537	-0.265589	0.182049	-1.45889	0.144596	0.885164
ENSRNOG00000020201	440.385	0.411501	0.282075	1.45883	0.144611	0.885164
ENSRNOG00000007766	76.3182	0.292811	0.200794	1.45827	0.144766	0.885164
ENSRNOG00000019316	21.7403	-0.670409	0.459747	-1.45821	0.144782	0.885164
ENSRNOG00000002989	575.566	0.48358	0.331656	1.45808	0.144819	0.885164
ENSRNOG00000002823	116.591	-0.334677	0.229553	-1.45795	0.144853	0.885164
ENSRNOG00000026324	3.06716	-1.02802	0.705193	-1.45779	0.144899	NA
ENSRNOG00000012862	6.70421	1.02428	0.702682	1.45767	0.144931	NA
ENSRNOG00000021824	135.029	0.46221	0.317102	1.45761	0.144949	0.885164
ENSRNOG00000012565	39.5767	0.446854	0.306589	1.4575	0.144978	0.885164
ENSRNOG00000008298	21.2202	0.466306	0.320101	1.45675	0.145186	0.885827
ENSRNOG00000015880	4.03082	0.869975	0.597205	1.45674	0.145187	NA
ENSRNOG00000032660	217.653	0.242087	0.166251	1.45615	0.14535	0.885997
ENSRNOG00000008680	10.9668	0.685263	0.470677	1.45591	0.145418	0.885997
ENSRNOG00000013152	9.69888	0.633772	0.435429	1.45551	0.145528	0.885997
ENSRNOG00000001336	97.4072	0.299533	0.205836	1.4552	0.145615	0.885997
ENSRNOG00000004100	25.967	-0.441995	0.303874	-1.45453	0.145799	0.886509
ENSRNOG00000006264	5.86493	-0.717776	0.493832	-1.45348	0.146091	NA
ENSRNOG00000001889	1227.57	-0.556273	0.382718	-1.45348	0.146091	0.886598
ENSRNOG00000018673	130.186	0.349245	0.240325	1.45322	0.146162	0.886598
ENSRNOG00000022202	39.8133	-0.353274	0.243296	-1.45204	0.146491	0.886598
ENSRNOG00000045961	28.1858	-0.639788	0.440787	-1.45147	0.14665	0.886598
ENSRNOG00000019551	380.361	0.468026	0.32259	1.45084	0.146824	0.886598
ENSRNOG00000014604	170.648	-0.415277	0.286259	-1.45071	0.146862	0.886598
ENSRNOG00000014829	25.6978	-0.387711	0.267276	-1.4506	0.146891	0.886598
ENSRNOG00000016491	10.5763	0.781557	0.538857	1.4504	0.146948	0.886598
ENSRNOG00000009741	147.077	0.459194	0.316621	1.4503	0.146976	0.886598
ENSRNOG00000013442	14.1582	0.725722	0.500531	1.4499	0.147085	0.886598
ENSRNOG00000020433	760.817	-0.402839	0.277856	-1.44981	0.14711	0.886598
ENSRNOG00000001867	101.418	0.276574	0.190826	1.44935	0.147239	0.886598
ENSRNOG00000017780	639.854	0.411958	0.284278	1.44914	0.147299	0.886598
ENSRNOG00000008666	98.5643	0.304051	0.209882	1.44867	0.147428	0.886598
ENSRNOG00000003834	11.2712	0.686424	0.473921	1.44839	0.147507	0.886598
ENSRNOG00000011066	44.3309	0.380125	0.26248	1.44821	0.147559	0.886598
ENSRNOG00000012966	934.649	-0.294744	0.203535	-1.44812	0.147583	0.886598
ENSRNOG00000009252	121.045	0.502284	0.346895	1.44794	0.147633	0.886598
ENSRNOG00000056017	57.8462	0.572958	0.395837	1.44746	0.147768	0.886598
ENSRNOG00000004538	143.64	0.337376	0.233129	1.44716	0.147851	0.886598
ENSRNOG00000015641	24.546	0.645007	0.445776	1.44693	0.147917	0.886598
ENSRNOG00000028585	75.646	-0.329576	0.228003	-1.44549	0.14832	0.888253
ENSRNOG00000049088	60.3228	0.357742	0.247533	1.44523	0.148393	0.888253
ENSRNOG00000060729	6.28578	-0.819964	0.567384	-1.44517	0.148411	NA
ENSRNOG00000011491	38.5184	0.429095	0.297185	1.44386	0.148777	0.888567
ENSRNOG00000012786	1519.55	0.311913	0.216039	1.44378	0.1488	0.888567
ENSRNOG00000011494	354.572	-0.289756	0.200702	-1.44371	0.148819	0.888567
ENSRNOG00000031709	82.5792	0.264393	0.183187	1.44329	0.148938	0.888567
ENSRNOG00000008786	226.554	0.439997	0.304982	1.4427	0.149106	0.888567
ENSRNOG00000028254	50.4751	0.403386	0.279688	1.44227	0.149226	0.888567
ENSRNOG00000038228	3.95854	0.968005	0.671299	1.44199	0.149306	NA
ENSRNOG00000007899	4.70844	-0.972853	0.675005	-1.44125	0.149513	NA
ENSRNOG00000010989	43.9685	0.337774	0.23438	1.44114	0.149545	0.888567
ENSRNOG00000012597	23.4334	-0.476649	0.330881	-1.44055	0.149713	0.888567
ENSRNOG00000018395	50.8202	-0.300561	0.208686	-1.44025	0.149796	0.888567
ENSRNOG00000022153	218.03	0.251126	0.174404	1.43991	0.149892	0.888567
ENSRNOG00000031031	112.332	-0.441599	0.306728	-1.43971	0.14995	0.888567
ENSRNOG00000015173	7.21918	0.98948	0.687323	1.43961	0.149977	NA
ENSRNOG00000031965	105.371	-0.347932	0.241685	-1.43961	0.149978	0.888567
ENSRNOG00000007271	8.64656	0.874083	0.607529	1.43875	0.150221	0.888567
ENSRNOG00000007400	149.705	-0.39889	0.277296	-1.4385	0.150292	0.888567
ENSRNOG00000016889	6.48955	0.889687	0.618618	1.43818	0.150382	NA
ENSRNOG00000002935	61.9735	0.318205	0.221299	1.4379	0.150463	0.888567
ENSRNOG00000009266	600.824	0.278116	0.193443	1.43772	0.150514	0.888567
ENSRNOG00000014483	109.267	-0.30849	0.214577	-1.43766	0.150529	0.888567
ENSRNOG00000005274	20.7263	0.465693	0.323964	1.43748	0.150581	0.888567
ENSRNOG00000033161	5.88998	1.11588	0.776388	1.43727	0.150642	NA
ENSRNOG00000031769	53.0139	-0.353361	0.245886	-1.43709	0.150692	0.888567
ENSRNOG00000012960	22.456	0.705961	0.491263	1.43703	0.150709	0.888567
ENSRNOG00000029912	28.2722	0.695043	0.483853	1.43648	0.150867	0.888567
ENSRNOG00000005963	142.941	0.283124	0.197103	1.43642	0.150882	0.888567
ENSRNOG00000000551	54.0278	0.432771	0.301285	1.43642	0.150884	0.888567
ENSRNOG00000029698	335.825	-0.564093	0.392738	-1.43631	0.150914	0.888567
ENSRNOG00000025596	9.05507	0.740627	0.515907	1.43558	0.151122	0.888567
ENSRNOG00000010244	5.29713	0.885464	0.61684	1.43548	0.151149	NA
ENSRNOG00000009754	443.525	-0.497031	0.346272	-1.43538	0.151179	0.888567
ENSRNOG00000022249	87.1518	0.319933	0.222919	1.4352	0.15123	0.888567
ENSRNOG00000031802	37.5018	-0.515395	0.359215	-1.43478	0.15135	0.888567
ENSRNOG00000042503	421.444	-0.337225	0.235054	-1.43467	0.15138	0.888567
ENSRNOG00000018410	48.1901	-0.321576	0.224188	-1.4344	0.151457	0.888567
ENSRNOG00000019453	1111.5	0.388949	0.271313	1.43358	0.151692	0.889341
ENSRNOG00000014109	200.825	0.376929	0.262991	1.43324	0.15179	0.889341
ENSRNOG00000009334	2.39609	1.13771	0.794414	1.43213	0.152106	NA
ENSRNOG00000015229	116.85	0.277617	0.194054	1.43062	0.152539	0.890472
ENSRNOG00000002593	67.4302	0.414149	0.289567	1.43024	0.152649	0.890472
ENSRNOG00000016396	52.701	-0.384772	0.269125	-1.42971	0.152799	0.890472
ENSRNOG00000042716	13.4209	0.492402	0.344464	1.42947	0.152868	0.890472
ENSRNOG00000027502	10.8358	0.540918	0.378426	1.42939	0.152893	0.890472
ENSRNOG00000009346	6.57171	0.79581	0.556756	1.42937	0.152898	NA
ENSRNOG00000001227	37.2566	0.38668	0.270565	1.42916	0.152959	0.890472
ENSRNOG00000016815	62.6882	-0.399805	0.279775	-1.42903	0.152996	0.890472
ENSRNOG00000019039	12.0506	-0.799964	0.559835	-1.42893	0.153025	0.890472
ENSRNOG00000000204	105.759	0.309495	0.216623	1.42873	0.153083	0.890472
ENSRNOG00000002506	4.68316	1.07451	0.752214	1.42846	0.153161	NA
ENSRNOG00000049931	190.578	0.42689	0.298889	1.42825	0.153219	0.890472
ENSRNOG00000021098	17.1663	0.493331	0.345435	1.42815	0.15325	0.890472
ENSRNOG00000001870	34.5608	0.421492	0.295165	1.42799	0.153296	0.890472
ENSRNOG00000018040	7.89647	-0.94107	0.65902	-1.42798	0.153296	0.890472
ENSRNOG00000023828	10.8582	0.529441	0.370846	1.42766	0.153391	0.890472
ENSRNOG00000012424	6.67751	-0.749531	0.525109	-1.42738	0.15347	NA
ENSRNOG00000015217	27.3452	-0.391879	0.27465	-1.42683	0.153629	0.89127
ENSRNOG00000017260	4.58145	-0.903194	0.633016	-1.42681	0.153634	NA
ENSRNOG00000006541	10.0389	0.544046	0.38148	1.42615	0.153826	0.891468
ENSRNOG00000054080	567.567	0.326138	0.228706	1.42601	0.153865	0.891468
ENSRNOG00000017155	5.20602	0.812142	0.569651	1.42568	0.153959	NA
ENSRNOG00000000397	190.13	-0.40494	0.284086	-1.42541	0.154039	0.891604
ENSRNOG00000021497	2.25166	-1.06981	0.750636	-1.42521	0.154098	NA
ENSRNOG00000045775	185.8	0.32647	0.229072	1.42518	0.154105	0.891604
ENSRNOG00000059266	6.34406	0.844806	0.592889	1.4249	0.154187	NA
ENSRNOG00000017106	391.006	0.26071	0.182969	1.42489	0.15419	0.891604
ENSRNOG00000042879	6.2609	0.976501	0.685427	1.42466	0.154255	NA
ENSRNOG00000054446	254.277	-0.357614	0.251115	-1.4241	0.154416	0.892276
ENSRNOG00000029843	3.01862	-0.917381	0.644353	-1.42372	0.154526	NA
ENSRNOG00000020255	300.727	0.355896	0.250026	1.42344	0.15461	0.892276
ENSRNOG00000020893	234.155	0.297572	0.209099	1.42311	0.154703	0.892276
ENSRNOG00000060946	11.793	0.689462	0.484676	1.42252	0.154875	0.892276
ENSRNOG00000001211	222.978	0.294505	0.207053	1.42237	0.15492	0.892276
ENSRNOG00000015033	360.177	0.306857	0.215739	1.42236	0.154923	0.892276
ENSRNOG00000008278	55.8462	-0.33318	0.234296	-1.42205	0.155012	0.892276
ENSRNOG00000010526	50.5167	-0.489275	0.344156	-1.42166	0.155124	0.892341
ENSRNOG00000001388	555.965	1.18125	0.831529	1.42057	0.155442	0.893112
ENSRNOG00000048924	26.008	0.454789	0.320159	1.42051	0.15546	0.893112
ENSRNOG00000011014	5.87925	0.886152	0.624089	1.41991	0.155633	NA
ENSRNOG00000002171	16.2983	0.504046	0.355048	1.41966	0.155708	0.893956
ENSRNOG00000001525	36.1079	-0.448307	0.315875	-1.41926	0.155824	0.894045
ENSRNOG00000061216	174.971	0.346566	0.244314	1.41853	0.156038	0.894689
ENSRNOG00000030151	3.7014	1.05726	0.745976	1.41729	0.156399	NA
ENSRNOG00000025634	18.7088	-0.672799	0.474783	-1.41707	0.156463	0.894836
ENSRNOG00000018350	7.51197	0.694822	0.490392	1.41687	0.156521	NA
ENSRNOG00000010266	6.53993	0.713337	0.503533	1.41666	0.156581	NA
ENSRNOG00000013867	38.9095	0.432873	0.305622	1.41637	0.156669	0.894836
ENSRNOG00000004360	11.8524	-0.559027	0.394697	-1.41634	0.156675	0.894836
ENSRNOG00000002598	46.558	0.437945	0.30926	1.41611	0.156744	0.894836
ENSRNOG00000027869	102.988	0.311158	0.21973	1.41609	0.156748	0.894836
ENSRNOG00000048874	256.082	-0.502417	0.354854	-1.41584	0.156821	0.894836
ENSRNOG00000005539	14.7443	-0.510802	0.360798	-1.41576	0.156846	0.894836
ENSRNOG00000031685	484.453	0.462027	0.326366	1.41567	0.156872	0.894836
ENSRNOG00000003979	5.93687	-0.752054	0.531331	-1.41542	0.156947	NA
ENSRNOG00000014648	16.953	0.483853	0.342177	1.41404	0.157349	0.896983
ENSRNOG00000015852	59.8843	-0.376419	0.26627	-1.41367	0.157458	0.897022
ENSRNOG00000012146	26.3164	0.44703	0.316387	1.41292	0.157679	0.897706
ENSRNOG00000020179	3.68376	0.936634	0.663189	1.41232	0.157856	NA
ENSRNOG00000013875	8.03829	0.762647	0.540007	1.41229	0.157865	0.898186
ENSRNOG00000003506	165.277	-0.254986	0.180868	-1.40979	0.158602	0.901799
ENSRNOG00000018067	96.5115	0.338313	0.240264	1.40809	0.159105	0.9028
ENSRNOG00000003629	23.3527	0.403607	0.286703	1.40775	0.159204	0.9028
ENSRNOG00000009667	35.5363	0.387966	0.275691	1.40725	0.159354	0.9028
ENSRNOG00000013553	64.0244	0.276794	0.196718	1.40706	0.159409	0.9028
ENSRNOG00000020173	57.4722	-0.365969	0.260151	-1.40675	0.159501	0.9028
ENSRNOG00000025946	3.4816	-1.02051	0.725436	-1.40675	0.159502	NA
ENSRNOG00000017745	109.65	-0.32542	0.231351	-1.40661	0.159542	0.9028
ENSRNOG00000000527	344.546	0.484607	0.344611	1.40624	0.159651	0.9028
ENSRNOG00000033164	5584.48	0.382245	0.271922	1.40572	0.159808	0.9028
ENSRNOG00000051743	5.13191	-0.809994	0.576564	-1.40486	0.160061	NA
ENSRNOG00000018346	107.445	-0.343846	0.244783	-1.4047	0.160112	0.9028
ENSRNOG00000017373	8.52376	0.749695	0.533721	1.40466	0.160124	0.9028
ENSRNOG00000014363	19.9789	-0.72963	0.519609	-1.40419	0.160262	0.9028
ENSRNOG00000026690	45.5584	-0.31378	0.223485	-1.40403	0.160309	0.9028
ENSRNOG00000059460	2.7977	-0.964238	0.686904	-1.40375	0.160394	NA
ENSRNOG00000057955	11.8543	1.52487	1.08633	1.40368	0.160413	0.9028
ENSRNOG00000027891	28.8461	0.440295	0.313707	1.40352	0.160462	0.9028
ENSRNOG00000009134	16.59	0.614585	0.437982	1.40322	0.160551	0.9028
ENSRNOG00000047321	3093.48	0.492659	0.3513	1.40239	0.1608	0.9028
ENSRNOG00000052959	15.8522	-0.557567	0.397588	-1.40237	0.160804	0.9028
ENSRNOG00000024272	30.7791	0.375705	0.268006	1.40185	0.16096	0.9028
ENSRNOG00000046530	40.8933	0.489694	0.349461	1.40129	0.161129	0.9028
ENSRNOG00000018865	12.9111	-0.519848	0.370985	-1.40126	0.161135	0.9028
ENSRNOG00000043099	43.4068	-0.36467	0.26029	-1.40101	0.16121	0.9028
ENSRNOG00000007315	379.737	-0.45239	0.322932	-1.40088	0.161249	0.9028
ENSRNOG00000018061	11.9654	0.666859	0.476161	1.40049	0.161366	0.9028
ENSRNOG00000019201	273.511	0.248509	0.177511	1.39997	0.161523	0.9028
ENSRNOG00000014288	5029.53	-0.314261	0.224487	-1.39991	0.161542	0.9028
ENSRNOG00000000505	447.791	0.390699	0.279198	1.39936	0.161705	0.9028
ENSRNOG00000052758	65.8874	-0.300503	0.214907	-1.3983	0.162024	0.9028
ENSRNOG00000013692	12.3571	-0.836392	0.598373	-1.39778	0.16218	0.9028
ENSRNOG00000010986	18.1193	0.426944	0.305602	1.39706	0.162396	0.9028
ENSRNOG00000048747	59.8027	0.274238	0.196297	1.39705	0.162397	0.9028
ENSRNOG00000023593	159.659	-0.457351	0.32737	-1.39705	0.1624	0.9028
ENSRNOG00000017416	15.6158	-0.463852	0.332056	-1.39691	0.162441	0.9028
ENSRNOG00000004011	23.7313	0.389082	0.278554	1.39679	0.162476	0.9028
ENSRNOG00000012927	16.1611	0.578766	0.414476	1.39638	0.1626	0.9028
ENSRNOG00000038436	299.527	0.276286	0.197865	1.39634	0.162614	0.9028
ENSRNOG00000033206	787.268	0.287685	0.206054	1.39616	0.162665	0.9028
ENSRNOG00000014718	24.093	-0.437246	0.31343	-1.39503	0.163005	0.9028
ENSRNOG00000011976	47.953	-0.318926	0.228642	-1.39487	0.163056	0.9028
ENSRNOG00000017032	717.966	0.337746	0.242184	1.39458	0.163142	0.9028
ENSRNOG00000039079	79.4212	0.587245	0.421183	1.39427	0.163235	0.9028
ENSRNOG00000061768	56.7699	-0.392962	0.282003	-1.39347	0.163478	0.9028
ENSRNOG00000007504	188.649	-0.236005	0.169399	-1.39319	0.163562	0.9028
ENSRNOG00000000581	84.9473	0.251481	0.180509	1.39318	0.163566	0.9028
ENSRNOG00000019996	42.4492	-0.427752	0.307049	-1.3931	0.163589	0.9028
ENSRNOG00000009275	317.207	0.217341	0.156026	1.39298	0.163626	0.9028
ENSRNOG00000020297	59.554	0.290452	0.208513	1.39297	0.163629	0.9028
ENSRNOG00000027015	134.688	-0.258087	0.185291	-1.39288	0.163658	0.9028
ENSRNOG00000020501	11.2429	-0.76504	0.549342	-1.39265	0.163727	0.9028
ENSRNOG00000054742	4.28916	0.987265	0.70895	1.39257	0.163749	NA
ENSRNOG00000014440	9.14407	-0.649272	0.466268	-1.39249	0.163775	0.9028
ENSRNOG00000021084	182.173	0.580627	0.417703	1.39005	0.164514	0.906314
ENSRNOG00000010608	20.1841	-0.466802	0.335948	-1.38951	0.164679	0.906379
ENSRNOG00000020185	2.82219	-1.1333	0.815644	-1.38945	0.164696	NA
ENSRNOG00000012094	11.5205	-0.630682	0.453948	-1.38933	0.164734	0.906379
ENSRNOG00000001733	30.1916	-0.454221	0.327027	-1.38894	0.164851	0.906379
ENSRNOG00000019245	26.4254	-0.366333	0.263803	-1.38866	0.164936	0.906379
ENSRNOG00000047295	3.24386	-1.03821	0.747677	-1.38858	0.164961	NA
ENSRNOG00000001598	209.258	-0.357166	0.257286	-1.38821	0.165074	0.906563
ENSRNOG00000000041	446.057	-0.220014	0.15856	-1.38757	0.165267	0.906563
ENSRNOG00000000498	38.8926	0.406359	0.292862	1.38754	0.165277	0.906563
ENSRNOG00000033791	5.71288	0.636837	0.458968	1.38754	0.165277	NA
ENSRNOG00000051850	6.24837	0.710254	0.512218	1.38662	0.165557	NA
ENSRNOG00000001489	12.4528	0.538962	0.388821	1.38614	0.165703	0.906649
ENSRNOG00000049507	53.0893	0.428268	0.308967	1.38613	0.165707	0.906649
ENSRNOG00000022712	9.89739	0.778653	0.561793	1.38601	0.165743	0.906649
ENSRNOG00000000786	431.517	-0.244589	0.176517	-1.38564	0.165857	0.906649
ENSRNOG00000012820	103.31	0.263824	0.190463	1.38517	0.166	0.906649
ENSRNOG00000047761	63.7091	0.274697	0.198392	1.38462	0.16617	0.906649
ENSRNOG00000032930	125.034	-0.280191	0.202368	-1.38457	0.166185	0.906649
ENSRNOG00000008392	57.593	0.35617	0.257243	1.38457	0.166185	0.906649
ENSRNOG00000052963	45.2481	-0.409793	0.296083	-1.38405	0.166344	0.906649
ENSRNOG00000015438	7074.44	0.41434	0.299378	1.384	0.166359	0.906649
ENSRNOG00000016150	98.5195	0.263787	0.190625	1.3838	0.166419	0.906649
ENSRNOG00000020642	107.844	-0.388281	0.280686	-1.38332	0.166565	0.906889
ENSRNOG00000015941	6.32691	0.753272	0.544744	1.3828	0.166726	NA
ENSRNOG00000029500	48.2489	0.499624	0.361341	1.38269	0.166759	0.907384
ENSRNOG00000051854	193.081	-0.256504	0.185674	-1.38148	0.167132	0.908158
ENSRNOG00000002615	54.9634	-0.411844	0.298171	-1.38123	0.167208	0.908158
ENSRNOG00000030118	185.875	0.215644	0.156129	1.38119	0.16722	0.908158
ENSRNOG00000015018	1329.8	0.319732	0.23154	1.3809	0.167311	0.908158
ENSRNOG00000011561	90.3769	-0.28462	0.206206	-1.38027	0.167504	0.908274
ENSRNOG00000057649	3.51072	-0.915008	0.662997	-1.38011	0.167553	NA
ENSRNOG00000021031	961.594	0.559105	0.405167	1.37994	0.167606	0.908274
ENSRNOG00000020467	22.7208	-0.56347	0.408551	-1.37919	0.167836	0.908274
ENSRNOG00000000697	89.4683	-0.284119	0.206146	-1.37824	0.168128	0.908274
ENSRNOG00000020651	307.227	0.330206	0.239687	1.37766	0.16831	0.908274
ENSRNOG00000042427	16.1551	-0.551231	0.400125	-1.37765	0.168312	0.908274
ENSRNOG00000008989	45.3353	0.474872	0.344878	1.37693	0.168534	0.908274
ENSRNOG00000007916	9.84657	0.584958	0.424885	1.37674	0.168591	0.908274
ENSRNOG00000023896	655.392	0.439971	0.319658	1.37638	0.168704	0.908274
ENSRNOG00000007430	12.7834	0.540765	0.392935	1.37622	0.168754	0.908274
ENSRNOG00000012274	571.414	0.228223	0.165841	1.37616	0.168773	0.908274
ENSRNOG00000023989	14.9587	0.534717	0.388586	1.37606	0.168803	0.908274
ENSRNOG00000010830	76.0146	-0.310996	0.226113	-1.3754	0.169008	0.908274
ENSRNOG00000017494	63.7009	0.360545	0.262156	1.37531	0.169037	0.908274
ENSRNOG00000016269	10.8238	0.598492	0.435183	1.37526	0.16905	0.908274
ENSRNOG00000027988	10.7373	-0.683672	0.497176	-1.37511	0.169098	0.908274
ENSRNOG00000060206	68.333	-0.284041	0.206643	-1.37455	0.169272	0.908274
ENSRNOG00000008400	3.91504	0.86319	0.628218	1.37403	0.169433	NA
ENSRNOG00000019491	4229.76	0.43419	0.316155	1.37334	0.169645	0.908274
ENSRNOG00000000587	20.5076	-0.444394	0.323605	-1.37326	0.169671	0.908274
ENSRNOG00000017647	27.5664	-0.435914	0.317464	-1.37311	0.169717	0.908274
ENSRNOG00000019168	97.7121	-0.527465	0.384204	-1.37288	0.169791	0.908274
ENSRNOG00000005861	1012.18	-0.301463	0.21962	-1.37266	0.169859	0.908274
ENSRNOG00000015986	44.6797	0.319219	0.232574	1.37255	0.169893	0.908274
ENSRNOG00000003908	5.0939	-0.865062	0.630304	-1.37245	0.169923	NA
ENSRNOG00000005905	112.956	0.507343	0.369692	1.37234	0.169958	0.908274
ENSRNOG00000050348	12.1634	0.577838	0.421117	1.37216	0.170015	0.908274
ENSRNOG00000003954	13.7224	-0.681853	0.497218	-1.37134	0.17027	0.908274
ENSRNOG00000004441	4.84631	0.823716	0.600763	1.37112	0.170339	NA
ENSRNOG00000000655	55.1362	0.378687	0.276192	1.3711	0.170343	0.908274
ENSRNOG00000022636	18.0157	-0.532491	0.388374	-1.37108	0.170351	0.908274
ENSRNOG00000045941	121.737	0.410304	0.299299	1.37088	0.170412	0.908274
ENSRNOG00000055572	88.5766	0.305817	0.223118	1.37065	0.170484	0.908274
ENSRNOG00000011160	4.11065	0.850032	0.620171	1.37064	0.170487	NA
ENSRNOG00000012810	16.6789	0.531721	0.387968	1.37053	0.170522	0.908274
ENSRNOG00000001795	351.055	-0.223771	0.163309	-1.37023	0.170616	0.908274
ENSRNOG00000020263	2.94793	0.99823	0.728826	1.36964	0.170799	NA
ENSRNOG00000019311	21.5662	0.40492	0.295715	1.36929	0.170908	0.908681
ENSRNOG00000017631	42.979	0.321526	0.234957	1.36845	0.171172	0.908681
ENSRNOG00000056128	39.173	-0.415392	0.30366	-1.36795	0.171328	0.908681
ENSRNOG00000001719	568.555	0.311601	0.22782	1.36775	0.17139	0.908681
ENSRNOG00000049464	2372.92	0.406607	0.297312	1.36761	0.171434	0.908681
ENSRNOG00000047986	5548.77	-0.412957	0.301962	-1.36758	0.171445	0.908681
ENSRNOG00000017900	14.2672	0.444827	0.325272	1.36755	0.171452	0.908681
ENSRNOG00000027724	64.549	-0.344185	0.251768	-1.36707	0.171602	0.908681
ENSRNOG00000008709	10.7868	0.660281	0.483004	1.36703	0.171616	0.908681
ENSRNOG00000054296	1.87673	1.14393	0.836985	1.36672	0.171712	NA
ENSRNOG00000017328	6.55737	-0.882493	0.645842	-1.36642	0.171806	NA
ENSRNOG00000015813	358.482	0.247572	0.181199	1.3663	0.171845	0.909352
ENSRNOG00000042980	4.18447	0.809312	0.59261	1.36567	0.172041	NA
ENSRNOG00000020280	15.0832	-0.588296	0.430813	-1.36555	0.172081	0.909802
ENSRNOG00000012580	11.5738	0.550253	0.403054	1.36521	0.172187	0.909802
ENSRNOG00000016271	3152.78	0.228733	0.167565	1.36504	0.172241	0.909802
ENSRNOG00000014256	254.799	0.532002	0.389838	1.36467	0.172355	0.909802
ENSRNOG00000046585	18.5117	0.498691	0.36565	1.36385	0.172615	0.909802
ENSRNOG00000018475	11.4153	0.596559	0.437479	1.36363	0.172684	0.909802
ENSRNOG00000020937	184.363	0.185331	0.13593	1.36342	0.172749	0.909802
ENSRNOG00000007529	28.014	0.469652	0.344468	1.36341	0.172752	0.909802
ENSRNOG00000042111	19.1734	0.628959	0.461749	1.36212	0.173159	0.909812
ENSRNOG00000022298	118.024	0.232406	0.170712	1.36139	0.17339	0.909812
ENSRNOG00000055105	31.1266	1.27408	0.936057	1.36111	0.173479	0.909812
ENSRNOG00000006997	256.634	0.218929	0.160902	1.36063	0.173629	0.909812
ENSRNOG00000020482	7.76679	0.863399	0.634705	1.36032	0.17373	0.909812
ENSRNOG00000052393	52.9728	0.375103	0.275899	1.35957	0.173967	0.909812
ENSRNOG00000011544	36.2323	0.608724	0.447829	1.35928	0.174059	0.909812
ENSRNOG00000024930	156.703	0.358833	0.264033	1.35904	0.174132	0.909812
ENSRNOG00000019752	129.32	0.445176	0.327571	1.35902	0.174139	0.909812
ENSRNOG00000021117	38.907	0.436676	0.321382	1.35875	0.174227	0.909812
ENSRNOG00000031930	12.2186	-0.671863	0.494526	-1.3586	0.174273	0.909812
ENSRNOG00000027654	152.154	-0.324698	0.238996	-1.35859	0.174275	0.909812
ENSRNOG00000002896	897.32	0.156381	0.115125	1.35836	0.17435	0.909812
ENSRNOG00000016246	22.0687	-0.654541	0.481918	-1.3582	0.1744	0.909812
ENSRNOG00000004682	3.27443	-0.973109	0.716901	-1.35738	0.17466	NA
ENSRNOG00000008133	11.0932	0.538051	0.396576	1.35674	0.174863	0.909812
ENSRNOG00000043189	63.3033	0.392198	0.289118	1.35653	0.174929	0.909812
ENSRNOG00000017669	31.2806	0.471626	0.347747	1.35623	0.175025	0.909812
ENSRNOG00000003248	15.2985	-0.480948	0.354806	-1.35552	0.175251	0.909812
ENSRNOG00000016451	95.6448	0.289831	0.213899	1.35499	0.17542	0.909812
ENSRNOG00000031852	5.43166	-0.862368	0.636588	-1.35467	0.175522	NA
ENSRNOG00000008037	99.4336	0.232744	0.171812	1.35464	0.175532	0.909812
ENSRNOG00000013092	18.533	0.77206	0.569946	1.35462	0.175539	0.909812
ENSRNOG00000015230	11.4282	-0.81025	0.598178	-1.35453	0.175567	0.909812
ENSRNOG00000039717	4.3639	0.934641	0.690051	1.35445	0.175592	NA
ENSRNOG00000019697	5.71702	-0.744643	0.549954	-1.35401	0.175733	NA
ENSRNOG00000026248	20.9631	0.410151	0.303047	1.35342	0.17592	0.909812
ENSRNOG00000017087	35.5532	-0.415051	0.306708	-1.35324	0.175978	0.909812
ENSRNOG00000019264	455.204	0.330775	0.24455	1.35259	0.176188	0.909812
ENSRNOG00000001844	31.935	0.466993	0.34526	1.35258	0.176188	0.909812
[truncated: 8,515 more rows]

## Sheet: Liver
	baseMean	log2FoldChange	lfcSE	stat	pvalue	padj
ENSRNOG00000019422	575.792	-2.06158	0.42195	-4.88584	1.02991e-06	0.0103918
ENSRNOG00000003144	28.0193	2.12577	0.478231	4.44507	8.78644e-06	0.0443276
ENSRNOG00000003895	7.79457	-2.8176	0.661926	-4.25667	2.07495e-05	0.0697873
ENSRNOG00000008758	274.19	-0.868143	0.207623	-4.18135	2.89783e-05	0.0730977
ENSRNOG00000008015	209.084	-1.60603	0.39442	-4.07189	4.66342e-05	0.0864735
ENSRNOG00000002802	36.4137	-3.79557	0.937392	-4.04907	5.14213e-05	0.0864735
ENSRNOG00000002434	97.4883	-1.25971	0.316234	-3.98348	6.79125e-05	0.097891
ENSRNOG00000009945	9.0447	4.01029	1.02179	3.92477	8.68112e-05	0.0991896
ENSRNOG00000026293	321.483	-1.27816	0.328952	-3.88554	0.000102101	0.0991896
ENSRNOG00000011825	971.376	-0.588545	0.151929	-3.87382	0.000107143	0.0991896
ENSRNOG00000003300	226.019	-1.34641	0.347769	-3.87157	0.000108135	0.0991896
ENSRNOG00000015117	10.413	-1.7115	0.446912	-3.82961	0.000128348	0.107919
ENSRNOG00000011254	6.24199	2.22566	0.586189	3.79684	0.000146553	0.113748
ENSRNOG00000025383	255.19	-0.69495	0.185066	-3.75514	0.000173244	0.12486
ENSRNOG00000016980	64.4866	1.57481	0.42278	3.72489	0.000195399	0.12866
ENSRNOG00000033433	35.0692	-1.90565	0.5131	-3.71399	0.000204021	0.12866
ENSRNOG00000020259	9.57646	3.2623	0.892531	3.65511	0.000257073	0.152581
ENSRNOG00000038832	10.6562	3.15166	0.882275	3.5722	0.000353998	0.188326
ENSRNOG00000014816	17.7909	2.46983	0.692594	3.56606	0.000362395	0.188326
ENSRNOG00000054344	546.944	-1.14333	0.322106	-3.54956	0.000385881	0.188326
ENSRNOG00000014761	5.59985	3.36424	0.952083	3.53356	0.000410004	0.188326
ENSRNOG00000019141	6.21478	-2.94683	0.834048	-3.53316	0.000410622	0.188326
ENSRNOG00000018782	4.68081	-2.42627	0.695408	-3.48899	0.000484846	0.188925
ENSRNOG00000031232	66.4832	-0.983815	0.282337	-3.48454	0.000492985	0.188925
ENSRNOG00000022101	9.88439	-1.92123	0.552174	-3.4794	0.000502531	0.188925
ENSRNOG00000046848	228.368	-1.24468	0.357953	-3.4772	0.000506671	0.188925
ENSRNOG00000001227	75.7865	-0.795795	0.229439	-3.46843	0.000523504	0.188925
ENSRNOG00000061070	35.3676	-2.06977	0.596813	-3.46804	0.000524273	0.188925
ENSRNOG00000010230	7.20685	-2.14608	0.622077	-3.44987	0.000560855	0.195139
ENSRNOG00000061379	20.2305	-1.271	0.370375	-3.43165	0.000599924	0.201775
ENSRNOG00000008292	56.5455	0.841144	0.246529	3.41195	0.000645009	0.207366
ENSRNOG00000050647	617.505	-2.59714	0.763569	-3.40132	0.000670624	0.207366
ENSRNOG00000023177	8.38719	2.93112	0.86254	3.39824	0.000678205	0.207366
ENSRNOG00000011361	75.8471	1.57866	0.468815	3.36734	0.000758959	0.225232
ENSRNOG00000036673	7.7537	2.92147	0.870389	3.35651	0.000789342	0.227556
ENSRNOG00000007607	52.4405	-2.73448	0.824202	-3.31773	0.000907515	0.254356
ENSRNOG00000018237	407.9	0.854501	0.26035	3.28213	0.00103026	0.276358
ENSRNOG00000025181	23.1259	1.07738	0.329032	3.27438	0.00105893	0.276358
ENSRNOG00000021032	119.031	0.957846	0.292747	3.27192	0.00106818	0.276358
ENSRNOG00000004725	32.9468	2.72637	0.839549	3.24742	0.00116455	0.293758
ENSRNOG00000001034	29.5142	0.972836	0.300324	3.23929	0.00119828	0.294034
ENSRNOG00000000841	195.545	0.583475	0.180461	3.23324	0.00122393	0.294034
ENSRNOG00000010169	23.8866	-1.08623	0.338666	-3.20736	0.00133957	0.303858
ENSRNOG00000042084	41.3524	1.48195	0.463048	3.20042	0.00137227	0.303858
ENSRNOG00000012315	8.33437	2.27736	0.71355	3.1916	0.00141488	0.303858
ENSRNOG00000020271	24.1467	-1.37729	0.432429	-3.18501	0.00144749	0.303858
ENSRNOG00000027257	11.0559	-1.48058	0.465669	-3.17947	0.00147543	0.303858
ENSRNOG00000014524	73.3098	-0.838282	0.263677	-3.1792	0.00147683	0.303858
ENSRNOG00000045771	6.97997	2.84079	0.89423	3.1768	0.0014891	0.303858
ENSRNOG00000025796	9.44666	1.45882	0.459678	3.17358	0.00150574	0.303858
ENSRNOG00000001584	66.8836	-0.958723	0.30463	-3.14717	0.00164858	0.321719
ENSRNOG00000002267	60.9185	-1.15639	0.367633	-3.1455	0.00165802	0.321719
ENSRNOG00000014363	69.5745	-0.652252	0.208596	-3.12686	0.00176682	0.336363
ENSRNOG00000015220	49.3754	1.259	0.406656	3.09597	0.00196168	0.366544
ENSRNOG00000003977	450.951	-1.01433	0.329478	-3.07859	0.00207984	0.381556
ENSRNOG00000018454	7204.39	1.18491	0.387055	3.06135	0.00220341	0.396918
ENSRNOG00000004068	183.782	-0.694835	0.228221	-3.04457	0.00233012	0.396918
ENSRNOG00000007869	10.9996	-1.35749	0.447623	-3.03265	0.00242415	0.396918
ENSRNOG00000012701	22.2213	1.59603	0.527245	3.02712	0.002469	0.396918
ENSRNOG00000007433	16.2067	2.22296	0.735253	3.02339	0.00249961	0.396918
ENSRNOG00000002912	58.1868	-0.815803	0.270103	-3.02034	0.0025249	0.396918
ENSRNOG00000017672	338.474	1.00749	0.3337	3.01914	0.00253491	0.396918
ENSRNOG00000012946	9.84807	1.63247	0.540993	3.01754	0.00254835	0.396918
ENSRNOG00000018228	69.2227	0.77961	0.258745	3.01305	0.00258637	0.396918
ENSRNOG00000017593	8.26832	1.61433	0.537374	3.00411	0.00266359	0.396918
ENSRNOG00000026177	13.241	3.24153	1.0792	3.00363	0.00266782	0.396918
ENSRNOG00000061425	6.86404	-1.67794	0.559203	-3.0006	0.00269447	0.396918
ENSRNOG00000002722	312.13	-0.631666	0.210542	-3.00019	0.0026981	0.396918
ENSRNOG00000019474	12.757	2.14694	0.716678	2.99569	0.00273826	0.396918
ENSRNOG00000004672	14.3539	1.57018	0.524447	2.99398	0.00275364	0.396918
ENSRNOG00000050834	24.9486	1.38609	0.465324	2.97877	0.00289407	0.411285
ENSRNOG00000013441	2.48838	2.69283	0.904053	2.97861	0.00289555	NA
ENSRNOG00000003809	416.485	-1.03991	0.350107	-2.97026	0.00297552	0.414703
ENSRNOG00000004442	101.863	0.707861	0.238521	2.9677	0.00300033	0.414703
ENSRNOG00000002907	38.6325	0.773379	0.261087	2.96215	0.00305499	0.416552
ENSRNOG00000006238	16.4799	1.22363	0.415048	2.94815	0.00319681	0.426575
ENSRNOG00000015202	7.16963	1.64604	0.558638	2.94652	0.00321367	0.426575
ENSRNOG00000009227	79.3041	1.19975	0.408526	2.93677	0.00331647	0.426575
ENSRNOG00000049067	34.6641	-1.06657	0.363583	-2.93351	0.00335151	0.426575
ENSRNOG00000029995	21.6188	-1.16378	0.3976	-2.92701	0.0034224	0.426575
ENSRNOG00000020078	64.6154	-0.8727	0.298983	-2.91889	0.00351277	0.426575
ENSRNOG00000013579	25.2553	0.96969	0.332283	2.91827	0.00351985	0.426575
ENSRNOG00000022247	116.43	0.593961	0.203713	2.91568	0.00354918	0.426575
ENSRNOG00000046307	30.7559	1.61631	0.554825	2.91318	0.00357764	0.426575
ENSRNOG00000010519	16.4502	1.64851	0.567471	2.90502	0.00367231	0.426575
ENSRNOG00000004659	44.9705	0.872802	0.300549	2.90403	0.00368397	0.426575
ENSRNOG00000017208	53.3513	-0.76616	0.263842	-2.90385	0.00368601	0.426575
ENSRNOG00000012939	10.1337	1.31103	0.452129	2.89968	0.00373545	0.426575
ENSRNOG00000059961	58.8853	0.84171	0.290316	2.89929	0.00374008	0.426575
ENSRNOG00000046744	5.44815	-2.26011	0.781551	-2.89182	0.00383015	0.426575
ENSRNOG00000018168	50.2353	1.24299	0.429887	2.89142	0.00383503	0.426575
ENSRNOG00000003745	77.7388	-2.50138	0.865402	-2.89043	0.0038472	0.426575
ENSRNOG00000019220	10.7706	1.86105	0.64577	2.8819	0.0039528	0.433519
ENSRNOG00000000137	15.2785	-1.31345	0.459164	-2.86052	0.0042295	0.457841
ENSRNOG00000001813	6.20918	-2.12673	0.745337	-2.85337	0.00432578	0.457841
ENSRNOG00000010263	38.9932	2.39283	0.840875	2.84565	0.00443212	0.457841
ENSRNOG00000056701	53.5449	-0.698716	0.245577	-2.8452	0.00443832	0.457841
ENSRNOG00000021051	64.5767	-0.6391	0.224904	-2.84166	0.00448796	0.457841
ENSRNOG00000060335	244.482	-0.49242	0.173364	-2.84039	0.0045059	0.457841
ENSRNOG00000032871	10.1168	2.15925	0.760405	2.83961	0.00451685	0.457841
ENSRNOG00000021085	115.515	-0.664309	0.234064	-2.83815	0.00453757	0.457841
ENSRNOG00000032635	27.4567	0.893606	0.31553	2.83208	0.00462459	0.46198
ENSRNOG00000047476	3.75404	2.06256	0.7288	2.83008	0.00465365	NA
ENSRNOG00000000640	21.4293	-1.68793	0.597305	-2.8259	0.00471473	0.46198
ENSRNOG00000021824	219.17	-1.69231	0.598875	-2.82582	0.00471595	0.46198
ENSRNOG00000007319	40.6194	0.917425	0.325065	2.82228	0.00476833	0.462619
ENSRNOG00000003597	38.7944	1.32801	0.471596	2.81599	0.0048627	0.467283
ENSRNOG00000028368	14.7557	2.15302	0.765752	2.81164	0.00492893	0.469179
ENSRNOG00000021589	7.58523	2.01962	0.720271	2.80397	0.0050478	0.472729
ENSRNOG00000003741	14.1405	2.00039	0.714389	2.80014	0.00510798	0.472729
ENSRNOG00000008489	6.06446	-1.66165	0.593466	-2.79991	0.00511174	0.472729
ENSRNOG00000032917	47.5161	-1.29605	0.463327	-2.79727	0.00515364	0.472729
ENSRNOG00000006729	3.82854	-2.00369	0.718825	-2.78745	0.00531245	NA
ENSRNOG00000061215	44.6112	1.3401	0.482629	2.77666	0.00549212	0.499239
ENSRNOG00000018816	529.147	-0.488953	0.176911	-2.76383	0.00571273	0.514656
ENSRNOG00000013076	71.5767	0.820442	0.297226	2.76033	0.00577423	0.515593
ENSRNOG00000025297	5.17313	-1.9346	0.704782	-2.74496	0.00605182	0.526403
ENSRNOG00000053850	9.86161	2.24398	0.817688	2.74429	0.00606413	0.526403
ENSRNOG00000018232	156.223	-0.831816	0.303175	-2.74368	0.00607547	0.526403
ENSRNOG00000001654	48.6858	0.74063	0.270476	2.73825	0.00617671	0.526403
ENSRNOG00000025324	36.202	-0.738989	0.269883	-2.73818	0.00617807	0.526403
ENSRNOG00000020989	46.9426	0.861278	0.314729	2.73657	0.00620832	0.526403
ENSRNOG00000060927	4.78465	-1.94509	0.711752	-2.73282	0.00627938	0.527991
ENSRNOG00000030449	89.1984	1.18932	0.438218	2.71398	0.006648	0.541824
ENSRNOG00000056387	8.05468	1.52003	0.560474	2.71204	0.006687	0.541824
ENSRNOG00000019491	115.943	1.86305	0.687122	2.71138	0.00670038	0.541824
ENSRNOG00000001603	43.2154	0.818366	0.302067	2.70922	0.00674409	0.541824
ENSRNOG00000031368	40.9622	-0.761012	0.28128	-2.70553	0.00681953	0.541824
ENSRNOG00000008746	42.5125	-0.876732	0.32426	-2.7038	0.00685523	0.541824
ENSRNOG00000012087	108.931	-0.732675	0.271082	-2.70278	0.00687614	0.541824
ENSRNOG00000015072	130.402	1.23267	0.456307	2.70141	0.00690467	0.541824
ENSRNOG00000020250	2.95552	2.09846	0.777487	2.69902	0.00695437	NA
ENSRNOG00000015865	186.764	0.814892	0.302037	2.69798	0.00697607	0.541824
ENSRNOG00000013515	26.9238	1.009	0.374252	2.69603	0.00701705	0.541824
ENSRNOG00000006893	19.4856	1.16128	0.43087	2.6952	0.00703459	0.541824
ENSRNOG00000011352	330.201	0.69801	0.259676	2.688	0.00718814	0.542501
ENSRNOG00000033835	25.5455	0.983417	0.366199	2.68547	0.00724272	0.542501
ENSRNOG00000002947	2658.61	-0.421194	0.15693	-2.68396	0.00727566	0.542501
ENSRNOG00000021209	86.7523	0.57656	0.215061	2.68091	0.00734216	0.542501
ENSRNOG00000048874	6.86602	2.21706	0.827617	2.67885	0.00738754	0.542501
ENSRNOG00000007422	25.4575	1.16281	0.435013	2.67303	0.00751686	0.542501
ENSRNOG00000005700	10.0041	1.7408	0.651842	2.67058	0.00757199	0.542501
ENSRNOG00000019900	45.6447	0.741738	0.277857	2.6695	0.00759651	0.542501
ENSRNOG00000024577	84.8982	1.18951	0.445892	2.66772	0.00763682	0.542501
ENSRNOG00000001177	186.718	0.638566	0.239532	2.66589	0.00767851	0.542501
ENSRNOG00000010838	66.4447	0.596335	0.223861	2.66386	0.0077249	0.542501
ENSRNOG00000010524	140.472	-0.865903	0.325644	-2.65905	0.00783607	0.542501
ENSRNOG00000028211	259.181	0.6644	0.24991	2.65856	0.00784765	0.542501
ENSRNOG00000000201	12.3268	1.82968	0.68854	2.65733	0.00787627	0.542501
ENSRNOG00000018709	40.069	0.818489	0.30807	2.65683	0.00788791	0.542501
ENSRNOG00000020194	48.3827	1.16524	0.439091	2.65376	0.00795997	0.542501
ENSRNOG00000019103	3.75307	1.75456	0.661416	2.65273	0.00798427	NA
ENSRNOG00000022054	55.7112	0.956133	0.360521	2.65208	0.00799965	0.542501
ENSRNOG00000008666	69.3937	0.788927	0.297689	2.65018	0.00804499	0.542501
ENSRNOG00000037505	144.71	-0.519016	0.195981	-2.6483	0.00808988	0.542501
ENSRNOG00000018815	6.70696	-1.75473	0.663316	-2.64539	0.00815973	0.542501
ENSRNOG00000000493	33.1934	0.809869	0.306323	2.64384	0.0081971	0.542501
ENSRNOG00000017037	10.8246	1.40029	0.529885	2.64264	0.00822623	0.542501
ENSRNOG00000021578	3.16023	-2.12371	0.804614	-2.63941	0.00830504	NA
ENSRNOG00000009046	38.5611	-0.86592	0.328347	-2.63721	0.00835899	0.54504
ENSRNOG00000002860	29.917	1.62623	0.617502	2.63357	0.00844933	0.54504
ENSRNOG00000029798	9.80282	-1.36756	0.519708	-2.6314	0.00850328	0.54504
ENSRNOG00000058096	14.4482	1.29102	0.490792	2.63048	0.00852638	0.54504
ENSRNOG00000008212	73.9834	-0.57991	0.220486	-2.63015	0.00853481	0.54504
ENSRNOG00000013925	14.639	1.1759	0.448159	2.62384	0.00869457	0.549041
ENSRNOG00000012663	13.9204	1.27405	0.485737	2.62292	0.00871807	0.549041
ENSRNOG00000021682	70.7931	1.19574	0.456169	2.62125	0.00876071	0.549041
ENSRNOG00000016468	88.3353	1.21388	0.463682	2.61791	0.00884708	0.550555
ENSRNOG00000053828	56.3954	0.74105	0.283265	2.6161	0.008894	0.550555
ENSRNOG00000016683	13.1366	1.35452	0.518267	2.61356	0.0089604	0.551283
ENSRNOG00000014153	93.2535	-0.756382	0.290655	-2.60234	0.00925905	0.562731
ENSRNOG00000048043	57.6234	-1.2299	0.472895	-2.60078	0.00930126	0.562731
ENSRNOG00000011955	79.6582	0.900726	0.346391	2.60032	0.00931379	0.562731
ENSRNOG00000019186	34.6114	0.808922	0.311516	2.59673	0.00941154	0.563806
ENSRNOG00000001199	26.0618	0.868986	0.335234	2.59218	0.00953698	0.563806
ENSRNOG00000007611	31.6211	1.46331	0.564592	2.59181	0.00954724	0.563806
ENSRNOG00000014702	15.2319	1.89393	0.73115	2.59034	0.00958817	0.563806
ENSRNOG00000058940	23.6683	1.34711	0.521025	2.58551	0.00972358	0.563806
ENSRNOG00000011253	4.52956	-1.74312	0.674709	-2.58351	0.00978008	0.563806
ENSRNOG00000031766	47774.1	-0.405349	0.157194	-2.57865	0.00991872	0.563806
ENSRNOG00000025296	7.55044	1.65638	0.643682	2.57329	0.0100737	0.563806
ENSRNOG00000011526	183.236	-0.654786	0.25487	-2.56909	0.0101965	0.563806
ENSRNOG00000018911	856.766	-0.872528	0.339632	-2.56904	0.0101981	0.563806
ENSRNOG00000006197	628.128	-0.666411	0.259476	-2.5683	0.0102199	0.563806
ENSRNOG00000007830	147.375	-1.43834	0.560093	-2.56804	0.0102277	0.563806
ENSRNOG00000002545	106.564	-0.598256	0.232972	-2.56793	0.0102308	0.563806
ENSRNOG00000008151	19.9769	-1.23743	0.482143	-2.56653	0.0102722	0.563806
ENSRNOG00000020525	1794.92	-0.481956	0.18779	-2.56646	0.0102741	0.563806
ENSRNOG00000052424	67.2525	0.6679	0.260397	2.56493	0.0103197	0.563806
ENSRNOG00000042838	312.142	-2.10018	0.818848	-2.5648	0.0103236	0.563806
ENSRNOG00000019484	11.6279	1.60172	0.624613	2.56433	0.0103374	0.563806
ENSRNOG00000017260	181.702	-0.682194	0.266682	-2.55808	0.0105252	0.565269
ENSRNOG00000019987	154.444	0.771995	0.302261	2.55406	0.0106474	0.565269
ENSRNOG00000013312	11.6858	-1.12183	0.439414	-2.55302	0.0106794	0.565269
ENSRNOG00000020704	24.3544	1.29521	0.507358	2.55286	0.0106842	0.565269
ENSRNOG00000018730	55.4197	0.641614	0.251413	2.55204	0.0107095	0.565269
ENSRNOG00000009663	88.3677	-0.558827	0.21898	-2.55196	0.010712	0.565269
ENSRNOG00000052070	110.934	0.904431	0.354607	2.55052	0.0107564	0.565269
ENSRNOG00000004159	140.194	-0.54093	0.212308	-2.54785	0.0108388	0.566652
ENSRNOG00000032027	64.0813	0.708762	0.27847	2.5452	0.0109217	0.567205
ENSRNOG00000025108	4.95324	1.90049	0.747074	2.54391	0.0109618	0.567205
ENSRNOG00000012181	26136.5	-0.440581	0.17336	-2.54142	0.0110404	0.56726
ENSRNOG00000016337	13.9137	1.97976	0.779338	2.54031	0.0110753	0.56726
ENSRNOG00000030291	136.316	-0.532741	0.210045	-2.53632	0.0112026	0.570879
ENSRNOG00000015577	137.721	-0.5545	0.218876	-2.5334	0.0112962	0.572757
ENSRNOG00000006139	14.1394	-0.95037	0.376266	-2.5258	0.0115436	0.582376
ENSRNOG00000018129	136.077	-0.609317	0.241481	-2.52325	0.0116276	0.583694
ENSRNOG00000001377	71.9858	0.775798	0.308154	2.51756	0.0118169	0.590261
ENSRNOG00000008515	27.2273	1.16181	0.462595	2.51151	0.0120215	0.593656
ENSRNOG00000013947	17.3393	0.949897	0.378242	2.51135	0.0120271	0.593656
ENSRNOG00000020005	185.381	0.57695	0.229829	2.51034	0.0120614	0.593656
ENSRNOG00000006519	5.71777	1.94207	0.7748	2.50655	0.0121917	0.597159
ENSRNOG00000000763	22.4189	-1.01525	0.405597	-2.5031	0.0123111	0.60009
ENSRNOG00000023257	33.0282	-0.82134	0.328506	-2.50023	0.0124112	0.602062
ENSRNOG00000003889	103.792	-0.740434	0.296409	-2.49801	0.0124893	0.602951
ENSRNOG00000002028	121.041	-0.64756	0.259737	-2.49314	0.012662	0.608378
ENSRNOG00000020626	76.1931	0.895443	0.359497	2.49082	0.0127449	0.609462
ENSRNOG00000020698	41.6738	0.722226	0.290562	2.48562	0.0129326	0.614177
ENSRNOG00000017426	263.77	-0.707482	0.284775	-2.48435	0.0129788	0.614177
ENSRNOG00000005094	83.4741	-0.684169	0.275535	-2.48305	0.0130262	0.614177
ENSRNOG00000002775	20.4002	1.39806	0.564183	2.47803	0.0132109	0.61478
ENSRNOG00000005215	7.13973	1.55706	0.628848	2.47605	0.0132843	0.61478
ENSRNOG00000022753	16.3676	0.967991	0.390989	2.47575	0.0132957	0.61478
ENSRNOG00000001457	59.8623	0.570343	0.230401	2.47543	0.0133076	0.61478
ENSRNOG00000019960	50.8756	0.613633	0.247986	2.47447	0.0133436	0.61478
ENSRNOG00000013110	103.641	0.563997	0.228404	2.4693	0.0135378	0.620893
ENSRNOG00000018655	74.5409	-0.541877	0.219681	-2.46666	0.0136381	0.622301
ENSRNOG00000017723	166.491	-0.884098	0.358625	-2.46525	0.0136919	0.622301
ENSRNOG00000023346	8.09618	1.43107	0.58106	2.46287	0.0137831	0.623065
ENSRNOG00000031656	76.583	-0.675248	0.274628	-2.45877	0.0139413	0.623065
ENSRNOG00000023209	21.9338	1.09451	0.44541	2.4573	0.0139986	0.623065
ENSRNOG00000033101	39.2346	0.849114	0.345857	2.4551	0.0140846	0.623065
ENSRNOG00000009778	918.298	-0.621787	0.253357	-2.45419	0.0141201	0.623065
ENSRNOG00000011667	68.0692	0.638376	0.260163	2.45376	0.0141373	0.623065
ENSRNOG00000001232	36.7172	1.15761	0.471789	2.45366	0.0141409	0.623065
ENSRNOG00000020635	63.7776	0.613229	0.251031	2.44284	0.0145722	0.631781
ENSRNOG00000027491	29.9538	-1.03703	0.424593	-2.44241	0.0145895	0.631781
ENSRNOG00000018097	96.4562	-0.717408	0.293886	-2.44111	0.0146421	0.631781
ENSRNOG00000021316	57.2669	1.03488	0.424027	2.4406	0.0146629	0.631781
ENSRNOG00000020213	56.5139	0.548737	0.224939	2.43949	0.0147082	0.631781
ENSRNOG00000002525	16.5414	-1.56759	0.64279	-2.43873	0.014739	0.631781
ENSRNOG00000028323	67.4209	0.571922	0.234686	2.43696	0.0148111	0.631781
ENSRNOG00000000867	83.9415	0.522425	0.214437	2.43627	0.0148396	0.631781
ENSRNOG00000021916	16.4758	1.55086	0.638993	2.42703	0.0152229	0.6441
ENSRNOG00000016623	43.2061	-0.891624	0.367494	-2.42623	0.0152567	0.6441
ENSRNOG00000009595	6.38882	1.49937	0.619075	2.42195	0.0154376	0.644486
ENSRNOG00000017419	116.489	-0.472769	0.195225	-2.42166	0.0154499	0.644486
ENSRNOG00000003491	10.8206	-1.21996	0.503807	-2.42148	0.0154574	0.644486
ENSRNOG00000059659	267.469	-0.497784	0.205763	-2.41922	0.015554	0.645271
ENSRNOG00000042869	74.9264	-0.705433	0.291944	-2.41633	0.0156776	0.645271
ENSRNOG00000050424	46.8528	0.916939	0.379513	2.41609	0.0156881	0.645271
ENSRNOG00000008030	15.0673	-0.932447	0.386778	-2.41081	0.0159174	0.645271
ENSRNOG00000021817	10.9482	-1.50072	0.622569	-2.41052	0.0159296	0.645271
ENSRNOG00000010728	45.9503	-0.705692	0.292936	-2.40903	0.0159948	0.645271
ENSRNOG00000017744	41.9778	-1.11564	0.463232	-2.40839	0.0160232	0.645271
ENSRNOG00000012865	55.133	-0.887103	0.368355	-2.40829	0.0160277	0.645271
ENSRNOG00000001283	32.4092	0.754457	0.313347	2.40773	0.0160518	0.645271
ENSRNOG00000005218	32.5563	0.773326	0.321721	2.40372	0.0162293	0.649815
ENSRNOG00000001345	82.897	-0.965767	0.402217	-2.40111	0.0163453	0.651875
ENSRNOG00000006999	14.6859	1.63399	0.681272	2.39844	0.016465	0.652112
ENSRNOG00000008492	5.23351	1.70656	0.711632	2.3981	0.0164805	0.652112
ENSRNOG00000014254	147.976	0.878856	0.366796	2.39604	0.0165735	0.653227
ENSRNOG00000000221	651.428	-0.514228	0.215223	-2.38928	0.0168813	0.662771
ENSRNOG00000012674	551.805	-0.787978	0.329998	-2.38783	0.0169484	0.662827
ENSRNOG00000023473	48.2579	-0.896091	0.376022	-2.38308	0.0171684	0.666876
ENSRNOG00000031685	277.846	0.733615	0.308012	2.38177	0.0172294	0.666876
ENSRNOG00000000033	25.2002	-1.27321	0.534699	-2.38117	0.017258	0.666876
ENSRNOG00000012294	139.191	-0.638388	0.268239	-2.37992	0.0173163	0.666876
ENSRNOG00000008937	801.23	0.707886	0.298661	2.3702	0.0177786	0.682077
ENSRNOG00000011446	6.50521	1.5974	0.674861	2.367	0.0179329	0.683128
ENSRNOG00000010513	29.8568	-1.35247	0.572844	-2.36097	0.018227	0.683128
ENSRNOG00000031163	98.9939	-1.38683	0.587432	-2.36084	0.0182337	0.683128
ENSRNOG00000056904	92.2548	0.474097	0.200841	2.36055	0.0182476	0.683128
ENSRNOG00000005907	34.6932	-0.666705	0.282525	-2.35981	0.0182843	0.683128
ENSRNOG00000007851	149.03	-0.430157	0.182316	-2.35941	0.0183041	0.683128
ENSRNOG00000027229	18.8848	0.763375	0.32372	2.35814	0.0183669	0.683128
ENSRNOG00000016541	99.8023	-0.597677	0.254073	-2.35238	0.0186537	0.683128
ENSRNOG00000033680	5.78918	1.85361	0.788821	2.34985	0.0187809	0.683128
ENSRNOG00000004628	9.10633	-1.23708	0.526778	-2.34839	0.0188549	0.683128
ENSRNOG00000019834	5059.62	0.460322	0.196036	2.34815	0.0188668	0.683128
ENSRNOG00000005904	15.1711	-0.966166	0.41152	-2.3478	0.0188848	0.683128
ENSRNOG00000017093	108.294	-0.818019	0.348435	-2.34769	0.0188901	0.683128
ENSRNOG00000032729	24.6159	2.10498	0.896904	2.34694	0.0189282	0.683128
ENSRNOG00000016362	25.3613	0.835959	0.35628	2.34636	0.018958	0.683128
ENSRNOG00000046763	6.84766	1.34619	0.573954	2.34547	0.0190029	0.683128
ENSRNOG00000010005	5.6602	-1.4246	0.607433	-2.34528	0.0190129	0.683128
ENSRNOG00000021220	11.1043	0.997521	0.42551	2.34429	0.0190632	0.683128
ENSRNOG00000050016	31.2072	0.690914	0.294793	2.34372	0.0190924	0.683128
ENSRNOG00000001429	16.1574	1.16843	0.499315	2.34008	0.0192798	0.687395
ENSRNOG00000012333	4.86204	1.57842	0.675132	2.33795	0.0193898	0.687818
ENSRNOG00000058739	75.3972	-0.582493	0.249257	-2.33692	0.0194433	0.687818
ENSRNOG00000018343	319.056	-0.378752	0.162143	-2.33591	0.0194961	0.687818
ENSRNOG00000047053	45.5549	0.817516	0.350504	2.3324	0.0196795	0.69187
ENSRNOG00000037500	66.3157	0.588277	0.252537	2.32947	0.0198342	0.694885
ENSRNOG00000008283	37.4847	-0.673239	0.289247	-2.32756	0.0199355	0.695958
ENSRNOG00000011964	4.50277	-1.73178	0.745034	-2.32443	0.0201024	0.695958
ENSRNOG00000001681	23.3739	-1.00662	0.433114	-2.32415	0.0201175	0.695958
ENSRNOG00000020862	54.9099	0.805677	0.34695	2.32217	0.0202238	0.695958
ENSRNOG00000050410	225.485	0.730889	0.31478	2.3219	0.0202381	0.695958
ENSRNOG00000010011	9.29768	1.43547	0.618704	2.32013	0.0203338	0.695958
ENSRNOG00000027596	4.39343	1.62605	0.701266	2.31873	0.0204096	0.695958
ENSRNOG00000016286	10.5148	2.05425	0.886189	2.31807	0.0204456	0.695958
ENSRNOG00000042903	95.4155	-0.591825	0.255554	-2.31585	0.0205663	0.695958
ENSRNOG00000007834	95.9988	0.469781	0.203016	2.31401	0.0206674	0.695958
ENSRNOG00000017054	18.1971	1.33594	0.577407	2.31369	0.020685	0.695958
ENSRNOG00000018602	22.7483	-0.848376	0.366699	-2.31355	0.0206925	0.695958
ENSRNOG00000004598	7.93886	1.20557	0.521424	2.31207	0.020774	0.696379
ENSRNOG00000007900	18.0897	1.58765	0.687224	2.31023	0.0208752	0.697452
ENSRNOG00000029449	13.7722	-0.994852	0.431396	-2.30612	0.0211039	0.698769
ENSRNOG00000015852	44.9175	0.744232	0.323088	2.3035	0.0212509	0.698769
ENSRNOG00000046829	216.632	0.488876	0.212307	2.30269	0.0212965	0.698769
ENSRNOG00000009683	604.805	-0.797364	0.346354	-2.30216	0.021326	0.698769
ENSRNOG00000002110	38.2924	-0.807005	0.350609	-2.30172	0.0213507	0.698769
ENSRNOG00000056036	4.17482	-1.79273	0.779142	-2.3009	0.0213972	0.698769
ENSRNOG00000008246	14.5699	0.988442	0.4296	2.30085	0.0214004	0.698769
ENSRNOG00000028063	32.8738	1.14896	0.500627	2.29505	0.0217301	0.698769
ENSRNOG00000050869	178.139	-1.36674	0.595599	-2.29473	0.0217485	0.698769
ENSRNOG00000015018	381.013	0.347643	0.151513	2.29448	0.021763	0.698769
ENSRNOG00000010291	15.7179	1.38895	0.60564	2.29337	0.0218268	0.698769
ENSRNOG00000020379	35.4705	0.641177	0.279668	2.29264	0.021869	0.698769
ENSRNOG00000047860	24.1154	0.99526	0.434233	2.292	0.0219058	0.698769
ENSRNOG00000055028	45.4268	0.666272	0.290731	2.29171	0.0219222	0.698769
ENSRNOG00000047708	307.4	0.633789	0.276903	2.28885	0.0220884	0.698769
ENSRNOG00000017291	201.254	0.740692	0.323742	2.28791	0.0221428	0.698769
ENSRNOG00000031313	6.96072	1.33118	0.5819	2.28765	0.0221578	0.698769
ENSRNOG00000014779	4306.23	-0.414608	0.181379	-2.28586	0.0222622	0.698769
ENSRNOG00000058044	5.72154	1.90395	0.833198	2.28511	0.0223067	0.698769
ENSRNOG00000014340	123.57	0.494744	0.216597	2.28417	0.0223617	0.698769
ENSRNOG00000013428	8.24942	1.58283	0.692996	2.28404	0.0223689	0.698769
ENSRNOG00000000565	458.127	-0.433452	0.190088	-2.28027	0.0225915	0.703544
ENSRNOG00000009972	64.6094	0.580402	0.254835	2.27756	0.0227525	0.705569
ENSRNOG00000011829	11.9883	-1.08052	0.474572	-2.27683	0.0227964	0.705569
ENSRNOG00000005964	19.6785	-1.46099	0.642418	-2.2742	0.0229537	0.708265
ENSRNOG00000009134	11.1329	1.0994	0.484317	2.27	0.0232075	0.710885
ENSRNOG00000001428	7.77083	1.47701	0.651208	2.26812	0.0233222	0.710885
ENSRNOG00000050317	153.612	-0.417825	0.184258	-2.26761	0.0233527	0.710885
ENSRNOG00000050040	18.3936	-0.981232	0.432826	-2.26703	0.0233882	0.710885
ENSRNOG00000001299	116.905	-0.676618	0.298474	-2.26692	0.0233948	0.710885
ENSRNOG00000021222	49.147	0.564159	0.248985	2.26584	0.0234613	0.710885
ENSRNOG00000016467	57.6346	-0.609339	0.269425	-2.26163	0.0237205	0.712123
ENSRNOG00000009826	693.924	-0.373518	0.165377	-2.25859	0.023909	0.712123
ENSRNOG00000001414	267.825	-2.30549	1.02145	-2.25707	0.0240037	0.712123
ENSRNOG00000018745	26.3201	0.699174	0.30981	2.25679	0.0240215	0.712123
ENSRNOG00000019868	99.9277	-0.862324	0.382162	-2.25644	0.0240434	0.712123
ENSRNOG00000018693	242.507	2.33566	1.03521	2.25621	0.0240574	0.712123
ENSRNOG00000017602	3.10904	-1.8318	0.812013	-2.25587	0.0240788	NA
ENSRNOG00000019996	9.96335	1.04688	0.464412	2.25421	0.0241829	0.712123
ENSRNOG00000007886	22.4115	2.07507	0.920598	2.25405	0.0241932	0.712123
ENSRNOG00000013970	8.89657	1.14425	0.508054	2.25222	0.0243086	0.712123
ENSRNOG00000054042	8.2141	1.76202	0.78274	2.25109	0.0243799	0.712123
ENSRNOG00000014330	6.96451	-1.19764	0.532064	-2.25094	0.0243896	0.712123
ENSRNOG00000015160	7.74522	-1.48476	0.659684	-2.25072	0.0244033	0.712123
ENSRNOG00000001350	30.8329	-0.667763	0.296723	-2.25046	0.0244197	0.712123
ENSRNOG00000011483	11.4223	-1.24465	0.553362	-2.24926	0.0244962	0.712296
ENSRNOG00000027520	238.77	-0.478047	0.21274	-2.24709	0.0246341	0.713777
ENSRNOG00000034161	116.468	-0.461469	0.20544	-2.24624	0.0246886	0.713777
ENSRNOG00000008374	47.7102	1.13166	0.505662	2.23798	0.0252224	0.727125
ENSRNOG00000051624	141.913	-0.814093	0.364094	-2.23594	0.0253557	0.72795
ENSRNOG00000019574	41.7375	0.676993	0.30286	2.23534	0.0253953	0.72795
ENSRNOG00000018296	12.3191	-1.04462	0.468764	-2.22846	0.02585	0.736511
ENSRNOG00000002680	197.689	-0.45225	0.203007	-2.22775	0.0258971	0.736511
ENSRNOG00000015277	1987.61	-0.403763	0.181262	-2.22751	0.0259129	0.736511
ENSRNOG00000062276	74.8373	-0.578012	0.259856	-2.22436	0.0261242	0.738996
ENSRNOG00000032112	5.69371	1.45589	0.654961	2.22287	0.0262246	0.738996
ENSRNOG00000037480	22.2384	-0.986162	0.443701	-2.22258	0.026244	0.738996
ENSRNOG00000033765	744.568	-0.427173	0.192276	-2.22167	0.0263056	0.738996
ENSRNOG00000021602	9.2587	1.40216	0.632285	2.2176	0.0265821	0.738996
ENSRNOG00000036758	5.36137	1.85151	0.835123	2.21705	0.0266199	0.738996
ENSRNOG00000016885	36.9238	-0.970674	0.438102	-2.21563	0.0267166	0.738996
ENSRNOG00000020608	16.0581	-0.855212	0.386267	-2.21404	0.0268258	0.738996
ENSRNOG00000005478	338.104	-0.444535	0.201171	-2.20974	0.0271234	0.738996
ENSRNOG00000005929	15.3566	1.23199	0.557994	2.20789	0.0272519	0.738996
ENSRNOG00000009946	253.774	0.847186	0.383766	2.20756	0.0272749	0.738996
ENSRNOG00000020482	223.563	0.716041	0.324418	2.20716	0.0273032	0.738996
ENSRNOG00000001106	119.034	-0.510917	0.231634	-2.20571	0.0274045	0.738996
ENSRNOG00000013927	14.6114	0.990911	0.449259	2.20566	0.0274081	0.738996
ENSRNOG00000020773	34.683	0.722695	0.327771	2.20488	0.0274625	0.738996
ENSRNOG00000062084	6.27701	-1.24342	0.564041	-2.20449	0.02749	0.738996
ENSRNOG00000014179	1010.19	-0.408998	0.18557	-2.20401	0.0275239	0.738996
ENSRNOG00000018483	41.6757	0.580101	0.263208	2.20396	0.0275269	0.738996
ENSRNOG00000014029	84.4715	-0.495239	0.224716	-2.20385	0.0275352	0.738996
ENSRNOG00000016800	150.815	-0.406427	0.18451	-2.20274	0.0276133	0.738996
ENSRNOG00000023851	30.7021	1.07868	0.490911	2.1973	0.0279991	0.738996
ENSRNOG00000023309	17.0131	0.884924	0.402776	2.19707	0.0280158	0.738996
ENSRNOG00000037238	13.7463	1.07547	0.490202	2.19393	0.0282406	0.738996
ENSRNOG00000001783	146.62	-0.418542	0.190809	-2.19351	0.0282704	0.738996
ENSRNOG00000015654	288.82	-0.779004	0.355166	-2.19335	0.028282	0.738996
ENSRNOG00000000568	57.338	0.760112	0.34656	2.19331	0.0282852	0.738996
ENSRNOG00000012771	53.4917	0.499705	0.227876	2.19288	0.0283159	0.738996
ENSRNOG00000022164	3.12978	1.70282	0.777031	2.19145	0.0284192	NA
ENSRNOG00000027017	52.0096	-0.661506	0.301878	-2.1913	0.0284301	0.738996
ENSRNOG00000012457	590.072	0.41619	0.189989	2.19061	0.0284804	0.738996
ENSRNOG00000010919	6.94528	1.46079	0.667205	2.18942	0.0285661	0.738996
ENSRNOG00000060728	340.931	-0.577321	0.263754	-2.18886	0.028607	0.738996
ENSRNOG00000009521	72.209	-0.63024	0.288107	-2.18752	0.0287045	0.738996
ENSRNOG00000002883	39.6651	-0.569561	0.260419	-2.18709	0.0287357	0.738996
ENSRNOG00000027015	147.198	-0.37353	0.170867	-2.18609	0.0288094	0.738996
ENSRNOG00000003149	190.569	0.728212	0.3333	2.18486	0.0288994	0.738996
ENSRNOG00000009892	69.7597	0.553922	0.253742	2.18301	0.0290347	0.738996
ENSRNOG00000047393	35.4357	1.66073	0.761082	2.18207	0.0291045	0.738996
ENSRNOG00000020594	31.2537	0.740503	0.339407	2.18175	0.0291276	0.738996
ENSRNOG00000047456	31.234	-0.726854	0.333176	-2.18159	0.0291398	0.738996
ENSRNOG00000042068	64.1195	-0.536888	0.246114	-2.18146	0.0291492	0.738996
ENSRNOG00000017509	60.0801	-0.639549	0.293214	-2.18117	0.0291708	0.738996
ENSRNOG00000018615	4.67125	-1.60547	0.736741	-2.17915	0.0293204	0.738996
ENSRNOG00000027871	4.98021	1.64391	0.754508	2.17879	0.0293476	0.738996
ENSRNOG00000018326	166.24	0.520266	0.238908	2.17769	0.0294295	0.738996
ENSRNOG00000001069	109.735	0.47845	0.219797	2.17678	0.029497	0.738996
ENSRNOG00000030019	534.43	1.45169	0.667226	2.17571	0.0295769	0.738996
ENSRNOG00000000036	4.90206	1.62748	0.748339	2.17479	0.0296461	0.738996
ENSRNOG00000020793	64.3626	0.737826	0.339355	2.1742	0.0296901	0.738996
ENSRNOG00000005355	47.1338	-0.685561	0.315329	-2.17411	0.0296966	0.738996
ENSRNOG00000021579	28.8361	1.13692	0.523025	2.17375	0.029724	0.738996
ENSRNOG00000051135	9.1501	1.20564	0.555017	2.17225	0.0298366	0.738996
ENSRNOG00000027880	13.4851	1.20798	0.556306	2.17143	0.0298986	0.738996
ENSRNOG00000004322	371.232	-0.327806	0.151035	-2.17039	0.029977	0.738996
ENSRNOG00000042201	9.76147	1.06378	0.49018	2.17019	0.0299922	0.738996
ENSRNOG00000014658	83.9474	-0.421562	0.194294	-2.16971	0.0300286	0.738996
ENSRNOG00000020235	511.689	-0.37479	0.172822	-2.16865	0.0301096	0.739065
ENSRNOG00000010947	367.402	0.561677	0.259106	2.16775	0.0301779	0.739065
ENSRNOG00000001417	102.193	-0.457171	0.211013	-2.16655	0.0302692	0.739506
ENSRNOG00000016528	45.94	-0.557483	0.257925	-2.16142	0.0306632	0.745149
ENSRNOG00000038328	13.7971	1.06929	0.494765	2.16121	0.030679	0.745149
ENSRNOG00000015660	72.0181	-0.509028	0.235589	-2.16066	0.0307217	0.745149
ENSRNOG00000018233	538.812	-0.715683	0.331853	-2.15663	0.0310347	0.750936
ENSRNOG00000020571	31.9999	0.748541	0.347496	2.1541	0.0312324	0.752547
ENSRNOG00000006997	1224.65	-0.659855	0.306358	-2.15387	0.0312505	0.752547
ENSRNOG00000000581	32.9153	0.583119	0.270914	2.15241	0.031365	0.753507
ENSRNOG00000010214	19.7893	1.0254	0.477062	2.1494	0.0316028	0.757417
ENSRNOG00000009723	76.8627	-0.417922	0.194612	-2.14747	0.0317559	0.759283
ENSRNOG00000011853	179.469	-0.63636	0.29658	-2.14566	0.0318999	0.760922
ENSRNOG00000032778	6.19391	1.63355	0.761931	2.14396	0.0320361	0.761674
ENSRNOG00000001514	8.39136	-1.2275	0.572907	-2.14258	0.0321469	0.761674
ENSRNOG00000011893	676.026	-0.581722	0.271563	-2.14212	0.0321837	0.761674
ENSRNOG00000024450	52.9185	0.445931	0.208272	2.1411	0.0322658	0.761674
ENSRNOG00000061005	8.28629	1.89628	0.886522	2.13901	0.0324347	0.761674
ENSRNOG00000004500	9.15067	-1.06693	0.498801	-2.13898	0.032437	0.761674
ENSRNOG00000007285	5.17788	-1.22657	0.57371	-2.13796	0.0325198	0.761674
ENSRNOG00000059956	32.2498	0.612572	0.286547	2.13777	0.0325353	0.761674
ENSRNOG00000017477	295.548	0.460509	0.215578	2.13616	0.0326667	0.762659
ENSRNOG00000014613	53.8673	1.13705	0.532478	2.1354	0.0327286	0.762659
ENSRNOG00000011782	330.181	0.538525	0.252383	2.13376	0.0328625	0.764015
ENSRNOG00000057689	9.55461	1.45887	0.684698	2.13068	0.0331158	0.765569
ENSRNOG00000026316	127.257	0.598304	0.280957	2.12952	0.0332111	0.765569
ENSRNOG00000017912	75.8713	1.3435	0.631342	2.12801	0.0333367	0.765569
ENSRNOG00000024733	3.9489	-1.48323	0.698158	-2.12449	0.0336293	NA
ENSRNOG00000009722	130.363	0.556084	0.26178	2.12424	0.03365	0.765569
ENSRNOG00000004351	7.62179	1.19394	0.562182	2.12375	0.0336907	0.765569
ENSRNOG00000013808	56.154	-0.568383	0.267919	-2.12147	0.0338821	0.765569
ENSRNOG00000023023	13.1804	1.10777	0.522307	2.12092	0.0339286	0.765569
ENSRNOG00000010642	72.713	-0.625141	0.294783	-2.12068	0.0339486	0.765569
ENSRNOG00000001989	57.6905	0.550981	0.259854	2.12035	0.0339767	0.765569
ENSRNOG00000050509	4.06893	-1.55804	0.734822	-2.1203	0.0339809	0.765569
ENSRNOG00000029528	17.9522	2.14585	1.01221	2.11997	0.0340083	0.765569
ENSRNOG00000021919	372.197	0.482305	0.227548	2.11957	0.0340424	0.765569
ENSRNOG00000019712	19.3184	0.881664	0.416062	2.11907	0.0340844	0.765569
ENSRNOG00000015253	4.66688	1.5374	0.725572	2.11888	0.0341004	0.765569
ENSRNOG00000013521	34.5239	0.787659	0.371782	2.1186	0.0341239	0.765569
ENSRNOG00000005195	2352.13	-0.658562	0.310881	-2.11837	0.0341433	0.765569
ENSRNOG00000004214	49.3416	0.684199	0.323815	2.11293	0.0346069	0.766941
ENSRNOG00000025185	8.84156	-0.999251	0.473281	-2.11133	0.0347442	0.766941
ENSRNOG00000023226	1691.85	-0.442209	0.209447	-2.11132	0.0347448	0.766941
ENSRNOG00000011861	33.9977	1.07187	0.507793	2.11084	0.0347861	0.766941
ENSRNOG00000017250	16.8266	1.57079	0.744159	2.11083	0.0347868	0.766941
ENSRNOG00000053869	34.2273	-0.579388	0.274508	-2.11064	0.034803	0.766941
ENSRNOG00000017066	15.3262	0.902464	0.42817	2.10773	0.0350547	0.766941
ENSRNOG00000058589	5.63516	-1.62557	0.771462	-2.10713	0.0351062	0.766941
ENSRNOG00000003205	85.4642	0.546364	0.259427	2.10604	0.0352006	0.766941
ENSRNOG00000000648	136.04	0.538852	0.256225	2.10304	0.035462	0.766941
ENSRNOG00000020642	42.8454	0.590672	0.280895	2.10282	0.0354815	0.766941
ENSRNOG00000019620	19.9527	0.82578	0.392708	2.10279	0.0354845	0.766941
ENSRNOG00000034066	68.8185	-0.851656	0.405271	-2.10145	0.0356017	0.766941
ENSRNOG00000019478	7.11596	-1.10516	0.52614	-2.10051	0.0356838	0.766941
ENSRNOG00000056678	78.2268	0.70712	0.336815	2.09943	0.0357788	0.766941
ENSRNOG00000007178	9.09833	1.78018	0.848361	2.09838	0.035872	0.766941
ENSRNOG00000001123	4.81864	-1.34813	0.642772	-2.09736	0.0359613	0.766941
ENSRNOG00000030308	23.0131	-0.788547	0.37607	-2.09681	0.0360106	0.766941
ENSRNOG00000046345	513.737	0.382566	0.182452	2.0968	0.0360113	0.766941
ENSRNOG00000002449	108.747	0.629795	0.300439	2.09625	0.0360602	0.766941
ENSRNOG00000017780	130.831	0.632711	0.301999	2.09507	0.0361644	0.766941
ENSRNOG00000046005	32.5958	1.13241	0.540926	2.09346	0.0363083	0.766941
ENSRNOG00000048291	38.4129	0.642205	0.306795	2.09327	0.0363251	0.766941
ENSRNOG00000005350	35.0249	0.739241	0.353222	2.09285	0.0363627	0.766941
ENSRNOG00000018752	10.5967	1.24831	0.596681	2.09209	0.0364305	0.766941
ENSRNOG00000007029	326.909	-0.683236	0.326974	-2.08957	0.0366562	0.766941
ENSRNOG00000014357	60.3192	0.828426	0.396488	2.08941	0.0366709	0.766941
ENSRNOG00000001845	47.9575	0.537906	0.257474	2.08917	0.0366927	0.766941
ENSRNOG00000019486	8.29358	1.254	0.6007	2.08756	0.0368372	0.766941
ENSRNOG00000017955	51.7269	0.69166	0.331401	2.08708	0.0368808	0.766941
ENSRNOG00000016960	26.6111	-0.738187	0.353721	-2.08692	0.0368954	0.766941
ENSRNOG00000021157	14.579	-1.45476	0.697186	-2.08661	0.0369232	0.766941
ENSRNOG00000000466	61.5946	0.627183	0.300905	2.08432	0.0371307	0.766941
ENSRNOG00000003616	81.0441	-0.818342	0.392879	-2.08294	0.0372567	0.766941
ENSRNOG00000053113	69.445	0.559701	0.268851	2.08182	0.0373585	0.766941
ENSRNOG00000013746	16.3075	0.831369	0.399884	2.07902	0.0376154	0.766941
ENSRNOG00000000459	59.0115	-0.684904	0.329507	-2.07857	0.0376567	0.766941
ENSRNOG00000028015	110.086	-0.70001	0.337121	-2.07644	0.0378534	0.766941
ENSRNOG00000003020	42.3877	2.50261	1.20606	2.07503	0.0379834	0.766941
ENSRNOG00000000185	75.6964	0.575524	0.277478	2.07412	0.0380679	0.766941
ENSRNOG00000002514	16.5639	-0.770873	0.372124	-2.07155	0.0383076	0.766941
ENSRNOG00000020451	492.274	-0.352679	0.170265	-2.07135	0.038326	0.766941
ENSRNOG00000045636	1204.24	-0.644973	0.31147	-2.07074	0.0383832	0.766941
ENSRNOG00000010150	112.714	0.514504	0.248492	2.07051	0.0384048	0.766941
ENSRNOG00000026248	48.7916	0.725273	0.350533	2.06906	0.0385406	0.766941
ENSRNOG00000007927	115.505	1.48508	0.718086	2.0681	0.0386304	0.766941
ENSRNOG00000036668	50.5884	0.626928	0.303186	2.06779	0.0386593	0.766941
ENSRNOG00000051383	12.567	0.920163	0.445057	2.06752	0.0386854	0.766941
ENSRNOG00000008414	198.085	0.482763	0.233508	2.06743	0.0386933	0.766941
ENSRNOG00000019381	27.5495	1.06629	0.515795	2.06728	0.0387082	0.766941
ENSRNOG00000015655	74.4349	-0.631896	0.305857	-2.06599	0.0388298	0.766941
ENSRNOG00000039504	12.2778	1.58866	0.769818	2.06368	0.039048	0.766941
ENSRNOG00000009856	16.5742	-0.749405	0.36327	-2.06294	0.0391182	0.766941
ENSRNOG00000012124	73.1018	-0.58304	0.282726	-2.06221	0.0391879	0.766941
ENSRNOG00000013011	79.6655	-0.812909	0.394395	-2.06115	0.0392885	0.766941
ENSRNOG00000049819	130.634	-0.533205	0.258727	-2.06088	0.0393143	0.766941
ENSRNOG00000026408	14.0672	1.24068	0.602249	2.06007	0.0393919	0.766941
ENSRNOG00000005849	293.392	-0.526543	0.255704	-2.05919	0.0394761	0.766941
ENSRNOG00000003682	11.7073	1.31249	0.637491	2.05885	0.0395091	0.766941
ENSRNOG00000010125	46.3639	0.787914	0.382746	2.05858	0.0395344	0.766941
ENSRNOG00000005987	60.4946	0.642849	0.312305	2.0584	0.0395517	0.766941
ENSRNOG00000001554	13.4813	-0.975958	0.47437	-2.05738	0.03965	0.766941
ENSRNOG00000043189	59.1886	0.53727	0.261156	2.05728	0.0396596	0.766941
ENSRNOG00000022953	5.1713	1.19579	0.581486	2.05644	0.0397404	0.766941
ENSRNOG00000012659	4.73177	-1.73593	0.844186	-2.05633	0.0397503	0.766941
ENSRNOG00000001178	94.3033	0.425926	0.207163	2.05599	0.0397834	0.766941
ENSRNOG00000017676	116.587	0.606474	0.295131	2.05493	0.0398853	0.766941
ENSRNOG00000014937	18.887	0.75563	0.367814	2.05438	0.0399389	0.766941
ENSRNOG00000005600	37.5498	-1.18158	0.57552	-2.05307	0.040066	0.766941
ENSRNOG00000002094	113.238	-0.48903	0.238216	-2.05289	0.0400835	0.766941
ENSRNOG00000014204	84.9783	0.645642	0.31453	2.05272	0.0401001	0.766941
ENSRNOG00000032777	22.9662	0.861347	0.419702	2.05228	0.0401424	0.766941
ENSRNOG00000007416	6.26082	-1.29082	0.62907	-2.05195	0.0401749	0.766941
ENSRNOG00000001189	33.212	-1.54422	0.752964	-2.05086	0.0402805	0.766941
ENSRNOG00000008872	20.4502	-0.805392	0.392722	-2.05079	0.0402871	0.766941
ENSRNOG00000009385	19.563	-0.73792	0.36003	-2.04961	0.0404029	0.766941
ENSRNOG00000055036	21.0569	-0.721913	0.352301	-2.04914	0.0404488	0.766941
ENSRNOG00000000562	6.84405	1.21104	0.59117	2.04856	0.0405056	0.766941
ENSRNOG00000010833	11.5717	1.13713	0.555225	2.04804	0.0405557	0.766941
ENSRNOG00000001134	31.1399	0.716837	0.350023	2.04797	0.0405627	0.766941
ENSRNOG00000007682	9.13968	0.957497	0.467771	2.04694	0.0406644	0.766941
ENSRNOG00000012962	80.8767	0.534143	0.260982	2.04667	0.0406907	0.766941
ENSRNOG00000015086	3947.04	-0.312056	0.152503	-2.04622	0.0407343	0.766941
ENSRNOG00000002161	12.0291	-1.08891	0.532598	-2.04453	0.0409016	0.766941
ENSRNOG00000015187	28.2998	-0.650338	0.318093	-2.04449	0.0409049	0.766941
ENSRNOG00000008247	82.356	0.737357	0.361446	2.04002	0.0413481	0.766941
ENSRNOG00000060337	86.9788	-0.43346	0.212668	-2.0382	0.0415304	0.766941
ENSRNOG00000014727	70.2616	0.489769	0.240548	2.03606	0.0417447	0.766941
ENSRNOG00000010994	14.3412	-2.68099	1.31703	-2.03564	0.041787	0.766941
ENSRNOG00000052256	32.2747	0.813995	0.400167	2.03414	0.0419377	0.766941
ENSRNOG00000006050	74.4695	0.555057	0.273018	2.03304	0.0420484	0.766941
ENSRNOG00000018507	134.503	-0.411638	0.202561	-2.03217	0.0421364	0.766941
ENSRNOG00000016043	1.61417	1.89848	0.934251	2.03209	0.0421447	NA
ENSRNOG00000017647	47.7857	-0.566403	0.278947	-2.0305	0.0423053	0.766941
ENSRNOG00000028768	9.59177	-1.22073	0.60121	-2.03046	0.0423099	0.766941
ENSRNOG00000010308	103.81	0.551937	0.272	2.02918	0.0424404	0.766941
ENSRNOG00000046705	415.799	-0.614203	0.302824	-2.02825	0.0425348	0.766941
ENSRNOG00000053288	19.5399	0.982789	0.484933	2.02665	0.0426985	0.766941
ENSRNOG00000020159	50.9635	0.674977	0.333106	2.02631	0.0427326	0.766941
ENSRNOG00000006731	7.19203	1.20167	0.593063	2.02621	0.0427429	0.766941
ENSRNOG00000008209	259.243	-0.61316	0.302705	-2.0256	0.0428053	0.766941
ENSRNOG00000018231	180.305	0.588483	0.290635	2.02482	0.0428862	0.766941
ENSRNOG00000009514	101.182	-0.645585	0.318907	-2.02437	0.042932	0.766941
ENSRNOG00000002093	276.553	-0.680172	0.336016	-2.02422	0.0429471	0.766941
ENSRNOG00000024661	19.7688	0.752503	0.372202	2.02176	0.0432016	0.766941
ENSRNOG00000020029	34.0764	0.652464	0.322977	2.02016	0.0433671	0.766941
ENSRNOG00000052730	210.535	0.434066	0.214914	2.01972	0.0434122	0.766941
ENSRNOG00000049219	184.308	0.502202	0.248737	2.019	0.0434869	0.766941
ENSRNOG00000060538	73.6925	-0.47419	0.235059	-2.01732	0.0436623	0.766941
ENSRNOG00000061876	35.2753	0.931833	0.462045	2.01676	0.0437207	0.766941
ENSRNOG00000054838	30.657	0.654416	0.324598	2.01608	0.0437918	0.766941
ENSRNOG00000006359	45.7069	0.613355	0.304246	2.01599	0.0438015	0.766941
ENSRNOG00000025994	7.16556	-1.05788	0.524771	-2.01589	0.0438115	0.766941
ENSRNOG00000016208	7.86094	1.23621	0.613445	2.01519	0.0438849	0.766941
ENSRNOG00000046330	15.9476	-1.39565	0.692716	-2.01475	0.0439311	0.766941
ENSRNOG00000036802	13.4254	1.393	0.691417	2.0147	0.0439358	0.766941
ENSRNOG00000028062	285.734	-0.4153	0.206139	-2.01466	0.0439403	0.766941
ENSRNOG00000015153	68.0705	0.459028	0.227853	2.01458	0.0439489	0.766941
ENSRNOG00000028185	79.211	-0.550274	0.273152	-2.01453	0.0439536	0.766941
ENSRNOG00000017745	139.403	-0.480414	0.238572	-2.01371	0.04404	0.766941
ENSRNOG00000015894	26.534	-0.605609	0.300778	-2.01348	0.0440644	0.766941
ENSRNOG00000062220	7.89467	1.32212	0.656901	2.01267	0.0441499	0.766941
ENSRNOG00000060914	37.5796	-0.558243	0.27739	-2.01248	0.0441689	0.766941
ENSRNOG00000047816	50.7514	0.643102	0.319569	2.01241	0.0441772	0.766941
ENSRNOG00000019039	23.7171	-0.894746	0.444758	-2.01176	0.0442454	0.766941
ENSRNOG00000007235	376.101	0.610474	0.303496	2.01147	0.0442757	0.766941
ENSRNOG00000020374	18.7751	1.40981	0.700908	2.0114	0.0442832	0.766941
ENSRNOG00000048725	26.4597	0.665802	0.331109	2.01083	0.0443438	0.766941
ENSRNOG00000022781	130.281	-0.595709	0.296276	-2.01066	0.0443618	0.766941
ENSRNOG00000010027	15.367	-1.00573	0.500267	-2.01039	0.0443897	0.766941
ENSRNOG00000011540	52.2859	-0.687277	0.342212	-2.00833	0.0446078	0.766941
ENSRNOG00000045829	2.81729	-1.81461	0.904291	-2.00667	0.0447846	NA
ENSRNOG00000017560	9.49279	1.46835	0.732111	2.00564	0.0448947	0.766941
ENSRNOG00000019202	7.56219	-1.40044	0.69887	-2.00387	0.0450843	0.766941
ENSRNOG00000017510	482.81	0.548273	0.273714	2.00309	0.0451679	0.766941
ENSRNOG00000017852	149.526	0.433218	0.216281	2.00304	0.0451735	0.766941
ENSRNOG00000000566	238.346	0.730136	0.364879	2.00104	0.0453885	0.766941
ENSRNOG00000010301	191.412	0.38412	0.191977	2.00087	0.0454062	0.766941
ENSRNOG00000009539	15.8961	1.12153	0.560682	2.0003	0.045468	0.766941
ENSRNOG00000047023	4.36403	-1.33226	0.666079	-2.00016	0.0454831	0.766941
ENSRNOG00000000105	11.4085	0.833078	0.41684	1.99856	0.0456564	0.766941
ENSRNOG00000017800	33.949	0.640405	0.321014	1.99494	0.0460492	0.766941
ENSRNOG00000018778	19.9242	1.07708	0.540333	1.99337	0.0462213	0.766941
ENSRNOG00000012702	6.77678	-1.33313	0.6691	-1.99242	0.0463248	0.766941
ENSRNOG00000003517	8.26796	1.49123	0.748739	1.99165	0.0464095	0.766941
ENSRNOG00000008517	111.712	0.446643	0.224307	1.99122	0.0464571	0.766941
ENSRNOG00000017770	87.0412	-0.519066	0.260719	-1.9909	0.0464917	0.766941
ENSRNOG00000054423	39.1513	0.850706	0.427424	1.99031	0.0465568	0.766941
ENSRNOG00000061883	25.6732	2.0284	1.01936	1.98987	0.0466053	0.766941
ENSRNOG00000029195	15.8253	0.909528	0.457502	1.98803	0.0468083	0.766941
ENSRNOG00000000974	63.7798	0.630224	0.317043	1.98782	0.046832	0.766941
ENSRNOG00000047895	10.459	-1.14403	0.57585	-1.98668	0.0469574	0.766941
ENSRNOG00000025394	84.4685	-0.451716	0.227489	-1.98566	0.0470712	0.766941
ENSRNOG00000052469	36.3059	-0.67308	0.338999	-1.98549	0.0470899	0.766941
ENSRNOG00000018755	145.927	0.409583	0.206297	1.9854	0.0470994	0.766941
ENSRNOG00000008895	49.1402	2.28719	1.15215	1.98515	0.0471281	0.766941
ENSRNOG00000022777	8.19216	-1.23262	0.620941	-1.98509	0.0471349	0.766941
ENSRNOG00000057527	9.30156	1.38499	0.698105	1.98392	0.0472645	0.766941
ENSRNOG00000032942	82.5778	0.71918	0.362518	1.98385	0.0472731	0.766941
ENSRNOG00000051256	9.23617	1.28001	0.645264	1.9837	0.047289	0.766941
ENSRNOG00000005988	570.624	-0.517454	0.260934	-1.98309	0.0473579	0.766941
ENSRNOG00000018336	19.2269	1.36569	0.688802	1.9827	0.0474005	0.766941
ENSRNOG00000001415	62.7594	0.757498	0.382187	1.98201	0.0474786	0.766941
ENSRNOG00000022533	8.08349	1.10192	0.556123	1.98143	0.0475428	0.766941
ENSRNOG00000010077	20.7137	1.04301	0.526455	1.98119	0.0475697	0.766941
ENSRNOG00000015285	3.98968	-1.59136	0.803895	-1.97957	0.0477524	NA
ENSRNOG00000060063	42.008	0.776392	0.392321	1.97897	0.0478191	0.766941
ENSRNOG00000047300	14.0886	-0.803232	0.405993	-1.97844	0.0478792	0.766941
ENSRNOG00000039530	4.88145	1.17783	0.595726	1.97713	0.0480264	0.766941
ENSRNOG00000005387	163.473	0.735048	0.371775	1.97713	0.0480271	0.766941
ENSRNOG00000001344	1125.99	0.456988	0.231275	1.97595	0.0481602	0.766941
ENSRNOG00000011762	54.723	0.493376	0.249696	1.9759	0.0481658	0.766941
ENSRNOG00000024867	39.2224	0.742674	0.375894	1.97575	0.0481825	0.766941
ENSRNOG00000042274	57.8759	0.609413	0.308498	1.97542	0.0482204	0.766941
ENSRNOG00000000417	212.783	0.424523	0.214969	1.97481	0.0482897	0.766941
ENSRNOG00000023579	32.2421	0.813091	0.411735	1.97479	0.0482916	0.766941
ENSRNOG00000017422	9.31597	-0.955715	0.484065	-1.97435	0.0483414	0.766941
ENSRNOG00000009652	365.253	-0.635618	0.321952	-1.97426	0.0483522	0.766941
ENSRNOG00000049181	92.7477	0.787191	0.39906	1.97261	0.0485397	0.766941
ENSRNOG00000014424	12.5583	1.60718	0.814802	1.97248	0.0485548	0.766941
ENSRNOG00000008156	31.6041	0.604436	0.306464	1.97229	0.0485764	0.766941
ENSRNOG00000025702	56.805	0.462477	0.23451	1.9721	0.0485986	0.766941
ENSRNOG00000008781	59.8417	0.795365	0.403439	1.97146	0.048671	0.766941
ENSRNOG00000027408	25.0556	-1.02604	0.520887	-1.96979	0.0488629	0.766941
ENSRNOG00000000975	17.9705	0.723763	0.367589	1.96894	0.0489595	0.766941
ENSRNOG00000042374	7.82946	1.36504	0.693612	1.96802	0.0490662	0.766941
ENSRNOG00000016469	4.11867	-1.47664	0.750452	-1.96766	0.0491066	0.766941
ENSRNOG00000017087	276.357	-0.562908	0.286106	-1.96748	0.0491276	0.766941
ENSRNOG00000026226	2.47537	1.64925	0.838641	1.96657	0.0492323	NA
ENSRNOG00000006990	3.6449	1.73187	0.880801	1.96624	0.0492709	NA
ENSRNOG00000037167	33.0955	0.98579	0.501427	1.96597	0.049302	0.766941
ENSRNOG00000014664	46.6549	-0.703992	0.358137	-1.9657	0.0493328	0.766941
ENSRNOG00000000586	45.1639	-0.715158	0.363984	-1.96481	0.0494367	0.766941
ENSRNOG00000001715	5.14989	-1.21748	0.619853	-1.96414	0.0495138	0.766941
ENSRNOG00000010799	24.2354	-0.920826	0.468851	-1.96401	0.0495295	0.766941
ENSRNOG00000022946	151.504	-0.585401	0.298181	-1.96324	0.0496182	0.766941
ENSRNOG00000050210	556.148	-0.4335	0.220961	-1.96188	0.0497762	0.766941
ENSRNOG00000046947	3.39514	-1.51668	0.773274	-1.96137	0.0498359	NA
ENSRNOG00000017606	5.40767	-1.31068	0.668441	-1.9608	0.0499029	0.766941
ENSRNOG00000006931	640.363	-0.319735	0.163194	-1.95923	0.0500859	0.766941
ENSRNOG00000057072	7.74973	1.69943	0.867474	1.95905	0.0501066	0.766941
ENSRNOG00000014588	33.411	-0.712999	0.363971	-1.95894	0.0501195	0.766941
ENSRNOG00000054840	9.82198	1.09104	0.557135	1.9583	0.0501943	0.766941
ENSRNOG00000048622	208.539	0.489269	0.249944	1.95752	0.0502868	0.766941
ENSRNOG00000018461	31.3483	-0.676231	0.345678	-1.95624	0.0504363	0.766941
ENSRNOG00000053460	4.7202	1.26362	0.645974	1.95615	0.0504476	0.766941
ENSRNOG00000023363	89.5593	0.468888	0.239788	1.95542	0.050533	0.766941
ENSRNOG00000025806	22.3804	-0.786061	0.402048	-1.95514	0.0505665	0.766941
ENSRNOG00000020619	120.058	-0.43205	0.220988	-1.95508	0.0505738	0.766941
ENSRNOG00000016244	46.8274	-0.661606	0.338434	-1.95491	0.0505943	0.766941
ENSRNOG00000050315	31.9739	1.0726	0.548751	1.95462	0.0506283	0.766941
ENSRNOG00000021866	152.442	-0.681435	0.348653	-1.95448	0.0506445	0.766941
ENSRNOG00000013431	80.1602	0.49838	0.255001	1.95442	0.0506513	0.766941
ENSRNOG00000009330	89.1304	0.575406	0.294428	1.95432	0.0506636	0.766941
ENSRNOG00000022727	116.362	-0.426419	0.218347	-1.95294	0.0508266	0.766941
ENSRNOG00000062071	4.82619	1.21428	0.621982	1.95228	0.0509054	0.766941
ENSRNOG00000013940	21.9763	-0.761178	0.389939	-1.95205	0.0509326	0.766941
ENSRNOG00000048109	33.4617	0.588469	0.301473	1.95198	0.0509407	0.766941
ENSRNOG00000001113	3.95327	1.26767	0.649494	1.95178	0.0509643	NA
ENSRNOG00000021173	45.8786	0.734383	0.376303	1.95157	0.0509892	0.766941
ENSRNOG00000026902	1299.34	-0.445609	0.228363	-1.95132	0.0510192	0.766941
ENSRNOG00000010918	806.401	-0.538008	0.275963	-1.94957	0.051228	0.766941
ENSRNOG00000005021	19.2832	-0.737841	0.37855	-1.94912	0.0512807	0.766941
ENSRNOG00000024886	218.016	-0.527453	0.270732	-1.94825	0.0513849	0.766941
ENSRNOG00000004330	103.782	-0.730057	0.374763	-1.94805	0.0514087	0.766941
ENSRNOG00000014405	34.6921	-1.01318	0.520143	-1.94789	0.0514285	0.766941
ENSRNOG00000026833	140.661	0.365136	0.187528	1.9471	0.0515229	0.766941
ENSRNOG00000011669	6.60467	1.04087	0.534704	1.94662	0.0515799	0.766941
ENSRNOG00000053456	192.413	0.489609	0.25157	1.94621	0.0516296	0.766941
ENSRNOG00000015696	56.2345	-0.445715	0.229043	-1.94599	0.0516555	0.766941
ENSRNOG00000003214	18.3422	0.73077	0.375527	1.94599	0.0516565	0.766941
ENSRNOG00000025179	6.58781	0.956528	0.491651	1.94554	0.0517095	0.766941
ENSRNOG00000016769	37.9028	-0.89469	0.460077	-1.94465	0.0518167	0.766941
ENSRNOG00000013994	157.682	-0.476113	0.244872	-1.94433	0.0518557	0.766941
ENSRNOG00000002041	8.22854	-1.00016	0.514443	-1.94415	0.0518769	0.766941
ENSRNOG00000010902	63.1295	-0.561109	0.288674	-1.94375	0.0519258	0.766941
ENSRNOG00000012808	122.516	0.506012	0.260416	1.9431	0.0520046	0.766941
ENSRNOG00000015403	13.7028	1.41443	0.728077	1.9427	0.0520527	0.766941
ENSRNOG00000049425	42.6592	0.590284	0.304148	1.94078	0.052285	0.766941
ENSRNOG00000018309	540.645	0.376586	0.194116	1.94	0.0523794	0.766941
ENSRNOG00000012204	117.536	0.456071	0.235112	1.93981	0.0524033	0.766941
ENSRNOG00000017418	1304.75	0.578862	0.298477	1.93938	0.0524547	0.766941
ENSRNOG00000014341	37.1154	-0.700317	0.361137	-1.9392	0.0524769	0.766941
ENSRNOG00000009742	16.1722	0.831636	0.428928	1.93887	0.0525172	0.766941
ENSRNOG00000020004	42.2973	0.54025	0.278656	1.93877	0.0525293	0.766941
ENSRNOG00000013176	48.7246	-0.536583	0.27681	-1.93845	0.052568	0.766941
ENSRNOG00000014948	19.7542	0.945114	0.487626	1.93819	0.0525995	0.766941
ENSRNOG00000018747	50.4817	-0.557516	0.287714	-1.93774	0.0526544	0.766941
ENSRNOG00000058478	32.99	0.668163	0.344873	1.93742	0.0526941	0.766941
ENSRNOG00000017597	60.6976	1.87779	0.969356	1.93715	0.0527264	0.766941
ENSRNOG00000001191	41.574	0.611647	0.315803	1.9368	0.05277	0.766941
ENSRNOG00000017531	9.84083	-1.32805	0.685971	-1.93601	0.0528659	0.766941
ENSRNOG00000003332	9.23798	0.894299	0.462149	1.93509	0.0529795	0.766941
ENSRNOG00000005108	31.879	0.698287	0.360961	1.93452	0.0530492	0.766941
ENSRNOG00000002186	57.708	-0.477051	0.246607	-1.93446	0.0530567	0.766941
ENSRNOG00000005227	10.5037	0.967879	0.500622	1.93335	0.0531927	0.766941
ENSRNOG00000027936	50.7541	1.0119	0.523423	1.93324	0.053207	0.766941
ENSRNOG00000012683	108.229	0.612501	0.316986	1.93227	0.0533268	0.767571
ENSRNOG00000049270	11.4461	0.853867	0.442296	1.93053	0.0535408	0.769143
ENSRNOG00000001236	23.9932	-0.721247	0.373744	-1.92979	0.0536326	0.769143
ENSRNOG00000019456	210.011	0.353379	0.183161	1.92934	0.0536891	0.769143
ENSRNOG00000004740	55.1356	-0.913466	0.47372	-1.92828	0.0538202	0.769143
ENSRNOG00000011134	135.88	-0.47204	0.244835	-1.92799	0.0538563	0.769143
ENSRNOG00000016867	18.1414	0.796183	0.413075	1.92746	0.0539228	0.769143
ENSRNOG00000000485	41.1814	0.55935	0.290258	1.92708	0.0539696	0.769143
ENSRNOG00000036572	15.2787	1.05632	0.548688	1.92517	0.0542083	0.769989
ENSRNOG00000004494	67.7152	-0.554899	0.288407	-1.92402	0.0543527	0.769989
ENSRNOG00000042037	88.8417	-0.604501	0.314308	-1.92328	0.0544453	0.769989
ENSRNOG00000019682	91.7548	0.424034	0.220498	1.92308	0.0544706	0.769989
ENSRNOG00000013962	7.87736	-1.01001	0.525523	-1.92192	0.0546164	0.769989
ENSRNOG00000020935	30.136	0.71389	0.371648	1.92088	0.0547471	0.769989
ENSRNOG00000009837	15.7497	-0.751473	0.391332	-1.9203	0.0548204	0.769989
ENSRNOG00000031653	14.2595	-0.848626	0.44206	-1.91971	0.0548947	0.769989
ENSRNOG00000056343	124.573	-0.644755	0.335886	-1.91956	0.054913	0.769989
ENSRNOG00000014693	76.6408	0.497465	0.259246	1.91889	0.0549983	0.769989
ENSRNOG00000022372	17.7786	-0.842816	0.439416	-1.91804	0.0551063	0.769989
ENSRNOG00000019596	10.2944	0.884357	0.461252	1.9173	0.0552003	0.769989
ENSRNOG00000020946	71.4867	0.43101	0.224846	1.91692	0.0552485	0.769989
ENSRNOG00000028993	106.681	-0.586015	0.305857	-1.91598	0.055368	0.769989
ENSRNOG00000014482	12.8215	-0.924632	0.482768	-1.91527	0.0554579	0.769989
ENSRNOG00000004110	87.5497	0.690458	0.360632	1.91458	0.0555464	0.769989
ENSRNOG00000015480	8.44449	1.07556	0.561944	1.91399	0.0556213	0.769989
ENSRNOG00000002630	88.6115	-0.650761	0.340011	-1.91394	0.0556278	0.769989
ENSRNOG00000050419	4.24866	1.45025	0.757825	1.9137	0.0556585	0.769989
ENSRNOG00000021144	126.816	-0.617418	0.322746	-1.91301	0.0557462	0.769989
ENSRNOG00000014350	182.984	-2.23427	1.16817	-1.91262	0.0557973	0.769989
ENSRNOG00000031263	16.0785	1.43004	0.748262	1.91115	0.0559857	0.769989
ENSRNOG00000050543	110.45	0.463054	0.242384	1.91041	0.0560799	0.769989
ENSRNOG00000052157	33.9916	-0.891317	0.466864	-1.90916	0.0562419	0.769989
ENSRNOG00000025528	157.622	-0.341984	0.17914	-1.90903	0.0562583	0.769989
ENSRNOG00000011645	7.24397	-1.34003	0.702168	-1.90843	0.0563363	0.769989
ENSRNOG00000057116	3.49137	-1.30356	0.68336	-1.90758	0.0564455	NA
ENSRNOG00000016697	7.27362	1.53397	0.804203	1.90744	0.056464	0.769989
ENSRNOG00000010103	339.532	-0.335254	0.175882	-1.90613	0.0566333	0.769989
ENSRNOG00000022356	36.0325	-0.620155	0.32552	-1.90512	0.0567644	0.769989
ENSRNOG00000010213	47.5611	0.644014	0.338052	1.90507	0.0567704	0.769989
ENSRNOG00000054420	11.4879	1.43184	0.751938	1.9042	0.0568844	0.769989
ENSRNOG00000023381	26.7843	-0.558711	0.293425	-1.9041	0.0568967	0.769989
ENSRNOG00000050233	9.3893	0.938972	0.493235	1.9037	0.0569489	0.769989
ENSRNOG00000013928	69.1436	1.31627	0.69143	1.90369	0.0569502	0.769989
ENSRNOG00000027513	33.9416	-0.577373	0.303345	-1.90335	0.0569948	0.769989
ENSRNOG00000005303	41.5213	-0.7886	0.414363	-1.90316	0.057019	0.769989
ENSRNOG00000016339	102.036	2.16157	1.13662	1.90175	0.0572034	0.769989
ENSRNOG00000030021	515.8	-0.362284	0.190511	-1.90165	0.0572173	0.769989
ENSRNOG00000001483	33.3777	0.484049	0.254569	1.90144	0.057244	0.769989
ENSRNOG00000010643	196.064	-0.369412	0.194363	-1.90063	0.0573502	0.769989
ENSRNOG00000009960	234.485	0.412805	0.21729	1.89979	0.0574611	0.769989
ENSRNOG00000017561	11.639	0.912098	0.480111	1.89976	0.057464	0.769989
ENSRNOG00000013468	53.6601	0.600261	0.315996	1.89958	0.057488	0.769989
ENSRNOG00000032150	3.6878	1.24807	0.657229	1.89899	0.0575652	NA
ENSRNOG00000007486	54.3897	0.538794	0.283992	1.89722	0.057799	0.769989
ENSRNOG00000019330	33.5215	-0.727764	0.383607	-1.89716	0.0578068	0.769989
ENSRNOG00000002810	114.435	-0.602947	0.317861	-1.89689	0.0578426	0.769989
ENSRNOG00000014900	66.7354	-0.585522	0.308961	-1.89513	0.058075	0.769989
ENSRNOG00000010185	8.74347	-1.24554	0.657688	-1.89382	0.058249	0.769989
ENSRNOG00000013360	209.243	0.454739	0.240263	1.89267	0.0584016	0.769989
ENSRNOG00000011852	221.107	0.708724	0.374496	1.89247	0.0584277	0.769989
ENSRNOG00000059968	58.5017	-0.488852	0.258348	-1.89222	0.0584616	0.769989
ENSRNOG00000045943	3.99942	-1.55613	0.823088	-1.8906	0.0586781	NA
ENSRNOG00000014659	159.215	0.461759	0.244253	1.8905	0.0586914	0.769989
ENSRNOG00000009887	113.488	-0.508554	0.269041	-1.89024	0.0587252	0.769989
ENSRNOG00000057941	15.6306	0.828251	0.43822	1.89004	0.0587531	0.769989
ENSRNOG00000012100	54.4487	-0.911	0.482182	-1.88933	0.058848	0.769989
ENSRNOG00000000048	162.483	0.528564	0.27978	1.88921	0.0588636	0.769989
ENSRNOG00000003581	28.4666	0.561801	0.29745	1.88872	0.0589288	0.769989
ENSRNOG00000017084	7.58741	-1.08401	0.573974	-1.8886	0.0589453	0.769989
ENSRNOG00000011648	1236.11	0.696617	0.368926	1.88823	0.0589954	0.769989
ENSRNOG00000018107	201.136	-0.46199	0.244671	-1.88821	0.0589979	0.769989
ENSRNOG00000003594	113.781	0.483642	0.256174	1.88794	0.0590339	0.769989
ENSRNOG00000010794	32.2893	0.694163	0.36771	1.8878	0.0590527	0.769989
ENSRNOG00000019154	154.358	-0.369764	0.195881	-1.88769	0.0590674	0.769989
ENSRNOG00000008869	9.7937	1.03649	0.549174	1.88737	0.0591112	0.769989
ENSRNOG00000042561	18.6512	-0.737898	0.391061	-1.88691	0.059172	0.769989
ENSRNOG00000007793	88.1975	-0.731593	0.387932	-1.88588	0.059311	0.769989
ENSRNOG00000005034	58.5896	0.561851	0.297932	1.88584	0.0593171	0.769989
ENSRNOG00000018996	34.5336	0.632752	0.335566	1.88563	0.0593453	0.769989
ENSRNOG00000048989	93.1855	0.570293	0.302472	1.88544	0.0593704	0.769989
ENSRNOG00000019614	4.67204	-1.35869	0.72085	-1.88484	0.059451	0.769989
ENSRNOG00000001611	1351.14	0.447146	0.237235	1.88482	0.059454	0.769989
ENSRNOG00000023410	24.9741	0.660891	0.350864	1.88361	0.0596173	0.769989
ENSRNOG00000001711	4.24229	1.52809	0.811348	1.8834	0.0596468	0.769989
ENSRNOG00000020716	341.784	-0.419081	0.222539	-1.88318	0.059676	0.769989
ENSRNOG00000043141	37.2053	0.631802	0.335638	1.88239	0.0597831	0.770385
ENSRNOG00000001701	924.853	-0.456691	0.242698	-1.88172	0.0598735	0.770566
ENSRNOG00000016066	10.3956	-1.19418	0.635379	-1.87948	0.0601789	0.772449
ENSRNOG00000057855	48.5613	1.27016	0.675811	1.87946	0.0601817	0.772449
ENSRNOG00000010017	164.533	-0.38476	0.204817	-1.87856	0.060305	0.772449
ENSRNOG00000019302	14.9555	-1.15147	0.613186	-1.87785	0.0604018	0.772449
ENSRNOG00000045568	35.3222	0.554728	0.295407	1.87784	0.0604026	0.772449
ENSRNOG00000010427	99.9363	-0.490926	0.261626	-1.87644	0.0605943	0.773376
ENSRNOG00000053223	3.37326	1.31386	0.700491	1.87563	0.0607063	NA
ENSRNOG00000001245	13.7671	0.999458	0.532892	1.87554	0.0607188	0.773376
ENSRNOG00000015850	2046.44	0.349813	0.186606	1.8746	0.0608473	0.773376
ENSRNOG00000008461	47.0655	-0.571437	0.304927	-1.87402	0.0609283	0.773376
ENSRNOG00000013520	49.0285	-0.566194	0.302177	-1.87371	0.06097	0.773376
ENSRNOG00000004011	10.3163	0.832002	0.444045	1.87369	0.0609736	0.773376
ENSRNOG00000014665	98.8011	0.394955	0.21084	1.87324	0.0610347	0.773376
ENSRNOG00000047246	308.339	0.60246	0.32168	1.87286	0.0610883	0.773376
ENSRNOG00000027694	122.254	-0.423091	0.225981	-1.87225	0.0611727	0.773474
ENSRNOG00000016371	31.88	-0.629854	0.336696	-1.87069	0.061388	0.774232
ENSRNOG00000056894	20.7994	1.04509	0.558932	1.8698	0.0615111	0.774232
ENSRNOG00000038361	6.59171	1.43511	0.767751	1.86924	0.0615888	0.774232
ENSRNOG00000047309	52.8712	0.661858	0.354168	1.86877	0.0616551	0.774232
ENSRNOG00000012108	31.4171	0.821925	0.43993	1.86831	0.0617189	0.774232
ENSRNOG00000021492	11.8716	-0.769518	0.411959	-1.86795	0.0617696	0.774232
ENSRNOG00000017545	8.76437	-1.25053	0.669474	-1.86792	0.0617725	0.774232
ENSRNOG00000017704	26.9864	0.60956	0.326467	1.86714	0.0618821	0.774232
ENSRNOG00000028668	102.209	-0.552883	0.296159	-1.86685	0.0619232	0.774232
ENSRNOG00000048275	26.7457	2.15466	1.15471	1.86597	0.0620454	0.774799
ENSRNOG00000004327	11.754	1.98097	1.062	1.86532	0.0621361	0.774973
ENSRNOG00000010666	15.2994	0.931751	0.499918	1.86381	0.0623488	0.776666
ENSRNOG00000003955	24.6255	0.660011	0.354354	1.86257	0.0625221	0.777698
ENSRNOG00000015375	70.0593	-0.624093	0.335159	-1.86208	0.0625919	0.777698
ENSRNOG00000010716	14.3774	1.08832	0.584621	1.86158	0.0626629	0.777698
ENSRNOG00000014154	23.8354	0.627211	0.337387	1.85902	0.0630237	0.779375
ENSRNOG00000032215	31.8498	0.564634	0.303827	1.85841	0.0631115	0.779375
ENSRNOG00000030170	11.575	-0.960247	0.516919	-1.85764	0.0632207	0.779375
ENSRNOG00000059163	10.5427	-0.931948	0.501788	-1.85725	0.0632749	0.779375
ENSRNOG00000007372	56.5076	-0.499179	0.268804	-1.85704	0.0633061	0.779375
ENSRNOG00000021882	941.824	-0.290402	0.156512	-1.85546	0.0635301	0.779375
ENSRNOG00000051102	83.8831	-0.457635	0.24672	-1.85488	0.0636138	0.779375
ENSRNOG00000016011	16.6132	1.06935	0.576584	1.85463	0.063649	0.779375
ENSRNOG00000015816	8.85145	-1.10995	0.598585	-1.85429	0.0636974	0.779375
ENSRNOG00000053172	199.275	0.493674	0.266366	1.85337	0.0638299	0.779375
ENSRNOG00000012499	64.7129	0.481394	0.259745	1.85333	0.063835	0.779375
ENSRNOG00000059827	9.28455	0.917957	0.495328	1.85323	0.0638494	0.779375
ENSRNOG00000008187	12.0498	1.07805	0.581779	1.85302	0.0638802	0.779375
ENSRNOG00000026048	88.6339	0.447806	0.241668	1.85298	0.0638849	0.779375
ENSRNOG00000002217	6.27375	-1.1549	0.623513	-1.85225	0.0639896	0.779375
ENSRNOG00000033234	8.67999	-1.0367	0.559922	-1.85152	0.0640954	0.779375
ENSRNOG00000017197	12.6943	-1.14708	0.619778	-1.8508	0.0641988	0.779375
ENSRNOG00000002072	4.44577	1.20847	0.653581	1.84899	0.0644589	0.779375
ENSRNOG00000038489	541.653	0.603306	0.326339	1.84871	0.0645	0.779375
ENSRNOG00000042355	26.436	0.665737	0.360423	1.8471	0.0647326	0.779375
ENSRNOG00000028505	889.517	-0.400112	0.216663	-1.84671	0.0647896	0.779375
ENSRNOG00000046912	316.517	-0.590516	0.319813	-1.84644	0.0648278	0.779375
ENSRNOG00000047506	72.5388	-0.569855	0.308634	-1.84638	0.0648371	0.779375
ENSRNOG00000042634	25.3493	-2.20844	1.19623	-1.84617	0.0648673	0.779375
ENSRNOG00000015076	224.903	-0.596286	0.323237	-1.84473	0.0650764	0.779375
ENSRNOG00000014142	38.7584	-0.609659	0.330555	-1.84435	0.0651317	0.779375
ENSRNOG00000032539	6.69004	1.2509	0.678537	1.84352	0.0652533	0.779375
ENSRNOG00000026842	59.3163	0.450914	0.244671	1.84294	0.0653378	0.779375
ENSRNOG00000033444	46.1212	1.7049	0.925724	1.8417	0.0655195	0.779375
ENSRNOG00000008892	23.4023	-0.574584	0.312052	-1.84131	0.0655767	0.779375
ENSRNOG00000002210	369.042	0.427306	0.23222	1.84009	0.065755	0.779375
ENSRNOG00000048719	41.6813	-0.512619	0.278638	-1.83973	0.0658072	0.779375
ENSRNOG00000020298	189.396	-0.743314	0.404057	-1.83963	0.0658231	0.779375
ENSRNOG00000016949	17.741	-0.621542	0.337873	-1.83957	0.0658311	0.779375
ENSRNOG00000012213	68.8615	0.544976	0.296295	1.8393	0.0658704	0.779375
ENSRNOG00000015668	14.9345	1.20301	0.654074	1.83925	0.065878	0.779375
ENSRNOG00000027037	5.38651	1.42015	0.772238	1.83901	0.0659138	0.779375
ENSRNOG00000001195	15.1815	1.0039	0.545957	1.8388	0.0659448	0.779375
ENSRNOG00000022939	40.9903	0.53961	0.293509	1.83848	0.0659915	0.779375
ENSRNOG00000047714	30.8507	1.50255	0.817328	1.83837	0.0660078	0.779375
ENSRNOG00000029178	42.5975	-0.501844	0.272997	-1.83828	0.0660219	0.779375
ENSRNOG00000029993	5.51802	1.6831	0.915794	1.83786	0.0660832	0.779375
ENSRNOG00000012985	473.216	0.477169	0.259668	1.83761	0.0661194	0.779375
ENSRNOG00000011881	140.787	0.78277	0.426286	1.83626	0.0663198	0.780825
ENSRNOG00000058658	302.113	-0.436756	0.237953	-1.83547	0.0664361	0.781283
ENSRNOG00000012561	29.8923	-0.57291	0.312375	-1.83404	0.0666476	0.782857
ENSRNOG00000055064	9.22806	-0.787823	0.429861	-1.83274	0.0668411	0.783339
ENSRNOG00000018281	449.927	-0.442624	0.241686	-1.83141	0.0670399	0.783339
ENSRNOG00000024952	54.9917	-0.673786	0.36794	-1.83124	0.067065	0.783339
ENSRNOG00000018220	92.7192	-0.426214	0.232813	-1.83071	0.0671432	0.783339
ENSRNOG00000011747	97.7618	0.633407	0.346012	1.83059	0.0671618	0.783339
ENSRNOG00000019734	66.5287	0.401584	0.219591	1.82879	0.0674316	0.783339
ENSRNOG00000055650	10.5385	0.766749	0.419415	1.82814	0.067529	0.783339
ENSRNOG00000017693	13.7289	0.897364	0.490998	1.82763	0.0676047	0.783339
ENSRNOG00000013977	158.444	-0.39122	0.214097	-1.8273	0.067655	0.783339
ENSRNOG00000036827	360.95	0.368313	0.20184	1.82477	0.0680352	0.783339
ENSRNOG00000004980	28.5255	0.667452	0.365815	1.82456	0.0680673	0.783339
ENSRNOG00000009642	1525.55	-0.35733	0.195885	-1.82418	0.0681249	0.783339
ENSRNOG00000015260	16.7865	-0.85188	0.46706	-1.82392	0.0681641	0.783339
ENSRNOG00000051163	21.6402	-0.720953	0.395301	-1.82381	0.0681815	0.783339
ENSRNOG00000011895	62.9071	0.620254	0.340123	1.82362	0.0682099	0.783339
ENSRNOG00000000531	6.55606	1.28761	0.706076	1.82361	0.068211	0.783339
ENSRNOG00000021748	71.2911	0.481911	0.264284	1.82346	0.0682336	0.783339
ENSRNOG00000001335	5.34669	1.15742	0.634899	1.82301	0.0683025	0.783339
ENSRNOG00000017074	86.8604	-0.653393	0.358632	-1.8219	0.0684696	0.783339
ENSRNOG00000009474	95.4864	0.436996	0.239858	1.82189	0.0684711	0.783339
ENSRNOG00000006807	419.138	1.60468	0.881821	1.81974	0.0687988	0.783339
ENSRNOG00000033134	161.184	0.465559	0.255957	1.8189	0.0689273	0.783339
ENSRNOG00000014193	55.7291	0.506947	0.278738	1.81872	0.0689535	0.783339
ENSRNOG00000018515	15.9024	1.00535	0.552904	1.8183	0.0690178	0.783339
ENSRNOG00000000513	278.504	0.452105	0.248646	1.81827	0.0690234	0.783339
ENSRNOG00000005689	209.396	0.406806	0.223791	1.8178	0.0690952	0.783339
ENSRNOG00000048118	28.8702	1.11392	0.613012	1.81713	0.0691977	0.783339
ENSRNOG00000062261	14.3043	-1.01294	0.557466	-1.81705	0.0692101	0.783339
ENSRNOG00000054774	29.8497	-1.53184	0.843105	-1.81691	0.0692311	0.783339
ENSRNOG00000048981	362.046	0.505758	0.278433	1.81644	0.0693027	0.783339
ENSRNOG00000019716	6.25368	-1.19812	0.659829	-1.8158	0.0694006	0.783339
ENSRNOG00000034134	10.1368	1.10927	0.611303	1.8146	0.0695857	0.783339
ENSRNOG00000016827	37.6288	1.67255	0.922127	1.8138	0.0697086	0.783339
ENSRNOG00000040257	110.043	-0.342417	0.188788	-1.81377	0.0697135	0.783339
ENSRNOG00000016653	35.7316	1.40051	0.772241	1.81357	0.0697441	0.783339
ENSRNOG00000032659	13.6984	0.822581	0.453623	1.81336	0.0697769	0.783339
ENSRNOG00000019112	67.3161	0.719453	0.396814	1.81307	0.0698208	0.783339
ENSRNOG00000033619	176.942	2.02492	1.11687	1.81303	0.0698273	0.783339
ENSRNOG00000023197	22.9122	0.584832	0.322761	1.81196	0.0699917	0.783339
ENSRNOG00000019073	55.0656	0.617212	0.34072	1.8115	0.0700642	0.783339
ENSRNOG00000015354	186.383	-0.693004	0.38262	-1.81121	0.0701089	0.783339
ENSRNOG00000020918	218.395	0.454863	0.251215	1.81065	0.0701945	0.783339
ENSRNOG00000011093	71.112	0.388134	0.214379	1.8105	0.0702178	0.783339
ENSRNOG00000012841	42.502	0.494428	0.27312	1.8103	0.0702498	0.783339
ENSRNOG00000000527	742.037	0.592802	0.3275	1.81008	0.070283	0.783339
ENSRNOG00000013660	21.8895	-0.901987	0.498334	-1.81001	0.0702948	0.783339
ENSRNOG00000013594	81.3427	0.491525	0.271678	1.80922	0.0704172	0.783339
ENSRNOG00000004091	114.943	0.31798	0.175759	1.80918	0.0704231	0.783339
ENSRNOG00000029698	593.707	-0.530628	0.29337	-1.80873	0.0704928	0.783339
ENSRNOG00000033844	6.28757	1.45125	0.803053	1.80717	0.0707363	0.785086
ENSRNOG00000004382	27.425	-0.572114	0.316744	-1.80623	0.070882	0.785086
ENSRNOG00000020415	197.692	0.423559	0.2345	1.80622	0.0708834	0.785086
ENSRNOG00000019727	129.362	-0.361662	0.200499	-1.8038	0.0712619	0.788413
ENSRNOG00000017882	2.60287	-1.46536	0.812849	-1.80275	0.0714279	NA
ENSRNOG00000002322	544.644	0.511115	0.283528	1.80269	0.0714364	0.788567
ENSRNOG00000007174	54.6491	-0.521561	0.289377	-1.80236	0.0714893	0.788567
ENSRNOG00000018599	38.0944	0.545304	0.30265	1.80176	0.0715829	0.788567
ENSRNOG00000032327	7.36034	1.33994	0.744258	1.80037	0.0718016	0.788567
ENSRNOG00000009355	52.3794	0.392195	0.217939	1.79956	0.0719298	0.788567
ENSRNOG00000033522	78.2545	0.597101	0.331867	1.79922	0.0719846	0.788567
ENSRNOG00000004423	4.28056	1.14271	0.635125	1.79919	0.0719888	0.788567
ENSRNOG00000016033	22.5633	0.695673	0.386691	1.79904	0.0720122	0.788567
ENSRNOG00000021097	24.4293	1.68082	0.934346	1.79892	0.0720306	0.788567
ENSRNOG00000015133	79.6613	0.649984	0.361397	1.79853	0.072093	0.788567
ENSRNOG00000019419	10.3405	0.852731	0.474301	1.79787	0.0721978	0.788567
ENSRNOG00000010155	277.747	0.327172	0.181988	1.79777	0.0722136	0.788567
ENSRNOG00000033386	64.5409	1.93648	1.07811	1.79618	0.0724659	0.790145
ENSRNOG00000013179	673.82	-0.676815	0.376966	-1.79542	0.0725862	0.790145
ENSRNOG00000016433	7.57912	-0.911016	0.507422	-1.79538	0.0725931	0.790145
ENSRNOG00000024703	41.2993	0.676339	0.376982	1.79409	0.0727994	0.791302
ENSRNOG00000046211	82.0151	-0.573551	0.319908	-1.79286	0.072995	0.791302
ENSRNOG00000012290	16.9323	0.776754	0.433347	1.79246	0.0730601	0.791302
ENSRNOG00000027087	17.0491	-0.669436	0.373513	-1.79227	0.0730894	0.791302
ENSRNOG00000059900	27.8833	0.709043	0.395614	1.79226	0.0730915	0.791302
ENSRNOG00000007907	69.0062	-0.507957	0.283786	-1.78993	0.0734652	0.79242
ENSRNOG00000006261	15.401	0.751215	0.420105	1.78816	0.0737506	0.79242
ENSRNOG00000007587	202.368	-0.516058	0.288667	-1.78772	0.0738207	0.79242
ENSRNOG00000009681	181.472	0.47441	0.265667	1.78573	0.0741422	0.79242
ENSRNOG00000018390	74.531	-0.395526	0.221506	-1.78562	0.0741606	0.79242
ENSRNOG00000009689	135.733	-0.436237	0.244379	-1.78508	0.0742478	0.79242
ENSRNOG00000057817	240.25	-0.324349	0.181736	-1.78472	0.0743061	0.79242
ENSRNOG00000024025	31.4619	-0.657961	0.368793	-1.78409	0.0744085	0.79242
ENSRNOG00000008451	28.9987	-0.643393	0.36078	-1.78334	0.074531	0.79242
ENSRNOG00000061237	32.9607	2.16346	1.21336	1.78304	0.0745805	0.79242
ENSRNOG00000054374	28.1309	0.560072	0.314117	1.78301	0.0745853	0.79242
ENSRNOG00000012536	12.754	-0.868346	0.487013	-1.783	0.0745861	0.79242
ENSRNOG00000043233	51.0214	0.719047	0.403341	1.78273	0.0746304	0.79242
ENSRNOG00000061429	25.4106	0.851607	0.477877	1.78206	0.0747389	0.79242
ENSRNOG00000049683	19.3264	-0.849526	0.476779	-1.7818	0.0747817	0.79242
ENSRNOG00000011567	22.5496	-0.557388	0.312829	-1.78177	0.0747873	0.79242
ENSRNOG00000001712	49.8674	0.565078	0.317146	1.78176	0.0747885	0.79242
ENSRNOG00000003461	61.1758	-0.448237	0.251629	-1.78134	0.0748568	0.79242
ENSRNOG00000004601	6.75767	2.27621	1.27803	1.78103	0.074908	0.79242
ENSRNOG00000029784	20.3593	0.768046	0.431259	1.78094	0.0749227	0.79242
ENSRNOG00000018090	152.664	0.341433	0.191722	1.78088	0.0749326	0.79242
ENSRNOG00000000585	310.495	0.536721	0.301448	1.78048	0.0749979	0.79242
ENSRNOG00000010575	18.9425	-0.840291	0.471953	-1.78046	0.0750011	0.79242
ENSRNOG00000000166	22.9258	-0.625122	0.351514	-1.77837	0.0753428	0.793839
ENSRNOG00000010298	29.8731	-0.633236	0.356101	-1.77825	0.0753631	0.793839
ENSRNOG00000033372	13.3838	-1.06557	0.599503	-1.77742	0.075499	0.793839
ENSRNOG00000034116	34.138	0.999463	0.562552	1.77666	0.0756244	0.793839
ENSRNOG00000007739	85.1097	-0.477773	0.268929	-1.77658	0.0756377	0.793839
ENSRNOG00000010472	40.4447	-0.459549	0.258696	-1.77641	0.0756659	0.793839
ENSRNOG00000020938	27.7703	-0.59278	0.333965	-1.77498	0.0759016	0.793839
ENSRNOG00000028939	30.1407	0.661634	0.372994	1.77385	0.0760886	0.793839
ENSRNOG00000030763	87.666	0.627396	0.353709	1.77376	0.0761029	0.793839
ENSRNOG00000057814	82.5238	0.548752	0.309463	1.77324	0.0761888	0.793839
ENSRNOG00000001080	81.3495	0.468696	0.264335	1.77311	0.0762098	0.793839
ENSRNOG00000010492	62.9183	-0.607851	0.342884	-1.77276	0.0762684	0.793839
ENSRNOG00000029678	5.58457	1.21483	0.685353	1.77257	0.0763002	0.793839
ENSRNOG00000016491	34.1981	0.767408	0.433025	1.7722	0.0763612	0.793839
ENSRNOG00000034254	784.524	0.519322	0.293042	1.77218	0.0763651	0.793839
ENSRNOG00000001852	372.461	-0.296524	0.167339	-1.772	0.0763942	0.793839
ENSRNOG00000026171	13.4325	-0.876149	0.494948	-1.77018	0.0766964	0.79586
ENSRNOG00000002323	4.72224	-1.22973	0.694902	-1.76964	0.0767874	0.79586
ENSRNOG00000017485	6.40513	-1.06297	0.600748	-1.76941	0.0768254	0.79586
ENSRNOG00000008217	16.6966	0.922414	0.521761	1.76789	0.0770798	0.797057
ENSRNOG00000008052	26.1865	0.656902	0.37162	1.76767	0.0771158	0.797057
ENSRNOG00000021087	29.0086	0.69088	0.390992	1.76699	0.0772293	0.797057
ENSRNOG00000020772	52.0833	0.560935	0.317638	1.76596	0.0774033	0.797057
ENSRNOG00000056216	27.905	0.710665	0.402474	1.76574	0.0774394	0.797057
ENSRNOG00000008278	67.038	0.439411	0.248932	1.76518	0.0775331	0.797057
ENSRNOG00000011533	14.2869	1.33549	0.75675	1.76476	0.0776034	0.797057
ENSRNOG00000057231	92.1748	-0.674357	0.38222	-1.76431	0.077679	0.797057
ENSRNOG00000028674	160.998	0.341579	0.193618	1.7642	0.0776989	0.797057
ENSRNOG00000031459	15.9409	-0.759588	0.430661	-1.76377	0.0777707	0.797057
ENSRNOG00000018884	137.672	0.417288	0.23662	1.76354	0.0778099	0.797057
ENSRNOG00000045838	44.3323	0.618362	0.350827	1.76258	0.0779712	0.797402
ENSRNOG00000021131	76.2442	0.485898	0.275718	1.7623	0.0780179	0.797402
ENSRNOG00000015691	11.5844	-0.904768	0.513509	-1.76193	0.0780806	0.797402
ENSRNOG00000028586	3.48081	-1.30663	0.741849	-1.76131	0.0781859	NA
ENSRNOG00000061012	46.2121	0.48452	0.275189	1.76068	0.0782926	0.798758
ENSRNOG00000011791	3.52731	1.35021	0.767781	1.75859	0.0786468	NA
ENSRNOG00000016973	17.6837	-1.02661	0.583863	-1.75831	0.0786946	0.80074
ENSRNOG00000013604	525.309	0.615486	0.350059	1.75824	0.0787073	0.80074
ENSRNOG00000000244	13.1042	0.73603	0.418643	1.75813	0.0787249	0.80074
ENSRNOG00000005695	1622.41	-0.514305	0.292798	-1.75652	0.0789999	0.801231
ENSRNOG00000013663	76.2556	-0.641484	0.365241	-1.75633	0.079032	0.801231
ENSRNOG00000006695	50.1306	0.441943	0.251727	1.75565	0.0791489	0.801231
ENSRNOG00000017120	8.73208	1.32029	0.752033	1.75562	0.079153	0.801231
ENSRNOG00000007432	7.5524	-0.871421	0.496389	-1.75552	0.0791702	0.801231
ENSRNOG00000037508	44.9793	-0.567336	0.323558	-1.75343	0.0795278	0.803416
ENSRNOG00000007532	71.452	-0.748429	0.426861	-1.75333	0.0795453	0.803416
ENSRNOG00000037478	21.8647	0.593397	0.338577	1.75262	0.0796668	0.803463
ENSRNOG00000017328	22.6652	-0.701163	0.400121	-1.75238	0.0797093	0.803463
ENSRNOG00000027736	24.6892	0.884558	0.505244	1.75076	0.079988	0.804786
ENSRNOG00000005568	5.29895	1.26864	0.724654	1.75069	0.08	0.804786
ENSRNOG00000024159	497.901	-0.556135	0.317869	-1.74957	0.0801917	0.804804
ENSRNOG00000024428	8.7713	-0.984258	0.562712	-1.74913	0.0802682	0.804804
ENSRNOG00000016545	4.43029	1.23005	0.703304	1.74896	0.0802985	0.804804
ENSRNOG00000016201	156.993	0.439692	0.251421	1.74883	0.0803209	0.804804
ENSRNOG00000058932	8.86484	0.98598	0.564183	1.74762	0.080529	0.806039
ENSRNOG00000018488	16.2387	-0.630452	0.360837	-1.74719	0.0806039	0.806039
ENSRNOG00000004826	38.1495	0.44028	0.252189	1.74583	0.0808401	0.806651
ENSRNOG00000018402	274.634	1.77525	1.01762	1.74452	0.0810689	0.806651
ENSRNOG00000016227	616.317	-0.308835	0.177145	-1.7434	0.0812631	0.806651
ENSRNOG00000056374	10.0099	0.97055	0.556742	1.74327	0.0812869	0.806651
ENSRNOG00000011340	13.0497	-0.869395	0.498741	-1.74318	0.0813027	0.806651
ENSRNOG00000028156	29.4999	-0.496073	0.284587	-1.74313	0.0813106	0.806651
ENSRNOG00000057470	5.25221	1.13183	0.649523	1.74256	0.0814103	0.806651
ENSRNOG00000018839	154.852	-0.319284	0.183242	-1.74242	0.0814345	0.806651
ENSRNOG00000049127	149.641	-0.371701	0.213375	-1.74201	0.0815075	0.806651
ENSRNOG00000009086	132.717	1.88288	1.08103	1.74174	0.0815539	0.806651
ENSRNOG00000018039	7.12424	0.991431	0.569222	1.74173	0.0815556	0.806651
ENSRNOG00000004839	9.20041	1.12131	0.644553	1.73967	0.0819168	0.806651
ENSRNOG00000031802	44.024	-0.435856	0.250611	-1.73918	0.0820037	0.806651
ENSRNOG00000014080	4.05149	1.19025	0.684679	1.7384	0.0821395	NA
ENSRNOG00000045947	5.00827	-1.13902	0.655296	-1.73818	0.0821787	0.806651
ENSRNOG00000020044	11.8407	0.908015	0.522463	1.73795	0.0822194	0.806651
ENSRNOG00000009137	6.25698	-1.0016	0.577263	-1.73509	0.0827255	0.806651
ENSRNOG00000027962	60.263	0.436045	0.251341	1.73487	0.0827634	0.806651
ENSRNOG00000050220	60.5306	-0.451638	0.260368	-1.73462	0.082809	0.806651
ENSRNOG00000007412	41.8398	0.492851	0.284128	1.7346	0.0828108	0.806651
ENSRNOG00000005378	21.1043	0.826301	0.476373	1.73457	0.0828175	0.806651
ENSRNOG00000010756	36.9739	0.601151	0.346704	1.7339	0.0829357	0.806651
ENSRNOG00000015845	97.6486	0.76869	0.443332	1.73389	0.0829377	0.806651
ENSRNOG00000053599	42.0326	0.540973	0.312175	1.73292	0.0831107	0.806651
ENSRNOG00000003217	137.431	0.584203	0.33724	1.73231	0.083219	0.806651
ENSRNOG00000050057	12.9223	0.787623	0.454741	1.73203	0.0832689	0.806651
ENSRNOG00000016206	43.8138	-0.433557	0.250324	-1.73198	0.0832768	0.806651
ENSRNOG00000000436	35.0244	-0.65703	0.379456	-1.7315	0.0833621	0.806651
ENSRNOG00000015701	125.853	-0.471181	0.272143	-1.73138	0.0833845	0.806651
ENSRNOG00000020596	47.1794	-0.406247	0.234639	-1.73137	0.0833854	0.806651
ENSRNOG00000021133	198.905	-0.378952	0.21897	-1.73061	0.0835215	0.806651
ENSRNOG00000020452	51.8429	-0.522837	0.302145	-1.73042	0.0835556	0.806651
ENSRNOG00000009951	84.3977	0.676814	0.391341	1.72947	0.0837242	0.806651
ENSRNOG00000029941	879.14	0.4556	0.263492	1.72908	0.0837941	0.806651
ENSRNOG00000027839	37.9294	0.580764	0.335904	1.72896	0.0838166	0.806651
ENSRNOG00000019264	278.959	0.411808	0.238223	1.72867	0.0838688	0.806651
ENSRNOG00000008195	356.782	0.396617	0.22949	1.72825	0.0839428	0.806651
ENSRNOG00000045679	319.385	1.82857	1.05814	1.72809	0.0839714	0.806651
ENSRNOG00000016975	44.0887	0.873648	0.505577	1.72802	0.083984	0.806651
ENSRNOG00000020020	327.276	0.410741	0.237717	1.72785	0.0840144	0.806651
ENSRNOG00000023348	8.97259	0.984445	0.569952	1.72724	0.0841241	0.806651
ENSRNOG00000009176	66.7562	-0.528566	0.306039	-1.72712	0.0841461	0.806651
ENSRNOG00000043419	4.77566	0.992373	0.574612	1.72703	0.0841622	0.806651
ENSRNOG00000005769	9.70089	-1.06778	0.618437	-1.72658	0.0842432	0.806651
ENSRNOG00000024779	92.5977	-0.513989	0.297793	-1.72599	0.0843485	0.806651
ENSRNOG00000019551	162.05	0.471978	0.273453	1.72599	0.0843487	0.806651
ENSRNOG00000018552	35.0615	0.53258	0.308728	1.72508	0.0845134	0.806651
ENSRNOG00000047503	1926.11	1.73155	1.00379	1.72501	0.084526	0.806651
ENSRNOG00000007551	21.0248	0.976318	0.566246	1.72419	0.0846728	0.806651
ENSRNOG00000052219	1456.43	-0.477992	0.277312	-1.72366	0.0847686	0.806651
ENSRNOG00000014429	79.0934	0.349804	0.203045	1.72279	0.0849266	0.806651
ENSRNOG00000023312	9.72275	-0.783039	0.454658	-1.72226	0.0850228	0.806651
ENSRNOG00000002244	121.378	-0.458723	0.266375	-1.72209	0.0850525	0.806651
ENSRNOG00000059653	13.3047	0.857291	0.497913	1.72177	0.0851114	0.806651
ENSRNOG00000033299	3710.58	-0.443715	0.257792	-1.72121	0.0852122	0.806651
ENSRNOG00000017538	4.76156	1.01702	0.590943	1.72101	0.0852493	0.806651
ENSRNOG00000005917	18.6752	0.660643	0.383919	1.72079	0.0852897	0.806651
ENSRNOG00000009329	44.2884	-0.695835	0.404491	-1.72027	0.085383	0.806651
ENSRNOG00000053210	31.854	0.925324	0.537936	1.72014	0.0854075	0.806651
ENSRNOG00000015335	201.275	-0.684928	0.398215	-1.71999	0.0854335	0.806651
ENSRNOG00000031022	154.322	-0.492522	0.286377	-1.71984	0.0854618	0.806651
ENSRNOG00000049446	7.10267	1.01603	0.591338	1.71818	0.0857633	0.808136
ENSRNOG00000007905	860.489	-0.34698	0.20198	-1.71789	0.085816	0.808136
ENSRNOG00000017496	90.7288	-0.384844	0.224054	-1.71764	0.0858627	0.808136
ENSRNOG00000014935	64.8827	0.553833	0.322597	1.7168	0.0860165	0.808136
ENSRNOG00000014666	30.6083	0.460313	0.268154	1.7166	0.0860525	0.808136
ENSRNOG00000046905	224.031	-0.729868	0.425446	-1.71554	0.0862467	0.808136
ENSRNOG00000010849	32.3126	0.561761	0.327589	1.71483	0.086376	0.808136
ENSRNOG00000013714	9.96174	-0.823296	0.480137	-1.71471	0.0863981	0.808136
ENSRNOG00000019340	16.4826	0.817941	0.477343	1.71353	0.0866154	0.808136
ENSRNOG00000007041	13.3329	0.954901	0.557345	1.7133	0.0866566	0.808136
ENSRNOG00000002232	10.7257	1.06345	0.62074	1.71319	0.0866777	0.808136
ENSRNOG00000050784	3.3083	1.49269	0.871362	1.71305	0.0867026	NA
ENSRNOG00000048771	46.2934	-0.594649	0.34714	-1.71299	0.0867136	0.808136
ENSRNOG00000000421	39.3611	-0.570989	0.333534	-1.71193	0.0869089	0.808136
ENSRNOG00000016603	4.70033	1.45702	0.851239	1.71164	0.0869624	0.808136
ENSRNOG00000006947	206.389	-0.388941	0.227341	-1.71082	0.0871136	0.808136
ENSRNOG00000002636	16.366	1.62955	0.952661	1.71052	0.0871689	0.808136
ENSRNOG00000016301	23.4526	0.94781	0.554111	1.7105	0.0871725	0.808136
ENSRNOG00000055925	102.535	-0.593925	0.347463	-1.70932	0.0873918	0.808136
ENSRNOG00000003918	96.3332	-0.400521	0.234461	-1.70826	0.087588	0.808136
ENSRNOG00000049975	46.1572	-0.652439	0.382051	-1.70773	0.0876864	0.808136
ENSRNOG00000004466	7.01933	1.03308	0.605094	1.7073	0.0877658	0.808136
ENSRNOG00000038480	44.2371	0.626609	0.367056	1.70712	0.0877998	0.808136
ENSRNOG00000004430	26.4009	0.681182	0.399172	1.70649	0.087917	0.808136
ENSRNOG00000018242	31.722	-0.756272	0.443174	-1.70649	0.087917	0.808136
ENSRNOG00000050289	45.1794	-0.631201	0.370033	-1.7058	0.0880457	0.808136
ENSRNOG00000009974	77.6967	-0.379681	0.222639	-1.70536	0.0881265	0.808136
ENSRNOG00000050646	52.7599	0.452168	0.265213	1.70492	0.0882088	0.808136
ENSRNOG00000016062	28.62	0.48869	0.286667	1.70474	0.0882438	0.808136
ENSRNOG00000011588	83.6212	-0.674157	0.395529	-1.70444	0.0882985	0.808136
ENSRNOG00000047712	5.14266	-1.33852	0.785669	-1.70367	0.0884422	0.808136
ENSRNOG00000002256	413.145	-0.428941	0.251799	-1.70351	0.0884731	0.808136
ENSRNOG00000005902	104.57	0.609808	0.357993	1.70341	0.0884916	0.808136
ENSRNOG00000018865	183.58	-0.40417	0.237275	-1.70338	0.0884961	0.808136
ENSRNOG00000007237	79.4865	0.759636	0.446249	1.70227	0.0887048	0.808136
ENSRNOG00000016877	2.20755	1.63214	0.959028	1.70187	0.0887799	NA
ENSRNOG00000003125	59.8732	0.542143	0.318618	1.70154	0.0888408	0.808136
ENSRNOG00000001609	5.80267	1.09573	0.64402	1.70139	0.0888694	0.808136
ENSRNOG00000053306	43.817	0.544477	0.320251	1.70016	0.0891007	0.808136
ENSRNOG00000036814	248.794	0.384087	0.225984	1.69962	0.0892029	0.808136
ENSRNOG00000012934	51.2177	0.495282	0.291424	1.69952	0.0892209	0.808136
ENSRNOG00000047089	68.7312	0.577315	0.339698	1.69949	0.0892261	0.808136
ENSRNOG00000016631	6.77426	-1.04535	0.615194	-1.69923	0.0892763	0.808136
ENSRNOG00000010584	146.974	0.582788	0.343098	1.6986	0.0893939	0.808136
ENSRNOG00000018440	103.611	0.674655	0.397359	1.69785	0.0895367	0.808136
ENSRNOG00000018053	84.4064	0.483422	0.284737	1.69778	0.0895488	0.808136
ENSRNOG00000001599	11.178	-0.876387	0.516314	-1.69739	0.0896226	0.808136
ENSRNOG00000000903	43.2218	0.662248	0.390392	1.69637	0.0898161	0.808136
ENSRNOG00000005299	19.1616	0.605372	0.356973	1.69585	0.0899151	0.808136
ENSRNOG00000024972	30.5923	-0.491866	0.290074	-1.69566	0.0899504	0.808136
ENSRNOG00000017069	32.7461	0.522749	0.308303	1.69557	0.0899677	0.808136
ENSRNOG00000021203	19.0451	0.859297	0.506848	1.69538	0.0900042	0.808136
ENSRNOG00000017213	322.636	0.391725	0.231081	1.69518	0.0900407	0.808136
ENSRNOG00000018873	3.60625	-1.14221	0.6738	-1.69518	0.0900421	NA
ENSRNOG00000018591	20.5171	0.836266	0.493335	1.69513	0.090051	0.808136
ENSRNOG00000008194	73.9288	-0.38648	0.22813	-1.69412	0.0902417	0.808136
ENSRNOG00000009280	67.1168	-0.424295	0.250471	-1.69399	0.0902676	0.808136
ENSRNOG00000007364	3.92942	-1.13447	0.669772	-1.69382	0.0902996	NA
ENSRNOG00000027040	17.6351	1.06479	0.629078	1.69263	0.0905267	0.808136
ENSRNOG00000010512	56.4765	0.618	0.365151	1.69245	0.0905597	0.808136
ENSRNOG00000028649	6.13044	1.0115	0.597683	1.69237	0.0905753	0.808136
ENSRNOG00000005515	20.3523	-0.891829	0.526985	-1.69232	0.0905842	0.808136
ENSRNOG00000039551	18.7676	0.685	0.404843	1.69202	0.0906431	0.808136
ENSRNOG00000019466	12.4356	-0.885853	0.523603	-1.69184	0.0906764	0.808136
ENSRNOG00000020238	25.8074	0.512762	0.303104	1.6917	0.0907032	0.808136
ENSRNOG00000009545	25.102	0.550133	0.32533	1.691	0.0908366	0.808136
ENSRNOG00000002607	119.827	1.15312	0.682011	1.69076	0.0908832	0.808136
ENSRNOG00000000547	14.3248	0.731961	0.43308	1.69013	0.0910038	0.808136
ENSRNOG00000015300	34.7382	0.52668	0.31163	1.69008	0.091013	0.808136
ENSRNOG00000010840	3.82794	1.1894	0.703912	1.6897	0.0910858	NA
ENSRNOG00000059552	18.0151	0.685389	0.405715	1.68934	0.0911549	0.808136
ENSRNOG00000054775	163.503	0.378117	0.22384	1.68923	0.0911755	0.808136
ENSRNOG00000014422	121.58	-0.369672	0.218887	-1.68887	0.091244	0.808136
ENSRNOG00000051711	71.2974	-0.372534	0.220595	-1.68877	0.0912636	0.808136
ENSRNOG00000007475	564.052	0.314819	0.18643	1.68867	0.091283	0.808136
ENSRNOG00000001190	65.3461	-0.384461	0.227793	-1.68776	0.0914572	0.808136
ENSRNOG00000010711	107.291	0.393206	0.233055	1.68718	0.0915689	0.808136
ENSRNOG00000017914	1248.71	-0.26386	0.156415	-1.68692	0.0916188	0.808136
ENSRNOG00000017583	47.922	-0.560264	0.332235	-1.68635	0.0917288	0.808136
ENSRNOG00000007684	14.2935	0.670951	0.398206	1.68493	0.0920014	0.808136
ENSRNOG00000012804	774.209	-0.401075	0.238222	-1.68362	0.0922556	0.808136
ENSRNOG00000002403	109.581	0.579806	0.344423	1.68341	0.0922949	0.808136
ENSRNOG00000001223	398.445	0.414637	0.246314	1.68337	0.0923036	0.808136
ENSRNOG00000061039	29.8447	0.528009	0.31369	1.68322	0.0923324	0.808136
ENSRNOG00000007213	105.525	0.355425	0.211194	1.68293	0.0923892	0.808136
ENSRNOG00000006795	404.158	-0.509547	0.302803	-1.68277	0.0924205	0.808136
ENSRNOG00000019822	19.0401	-0.875961	0.520703	-1.68227	0.092517	0.808136
ENSRNOG00000015602	40.9564	1.33211	0.792039	1.68188	0.0925925	0.808136
ENSRNOG00000007979	31.975	-0.579538	0.344628	-1.68163	0.0926398	0.808136
ENSRNOG00000017154	2.80831	1.39941	0.832304	1.68137	0.0926909	NA
ENSRNOG00000001040	8.46575	-0.900138	0.535643	-1.68048	0.0928638	0.808136
ENSRNOG00000018669	6.86542	0.965866	0.574984	1.67982	0.0929933	0.808136
ENSRNOG00000000505	456.507	0.33626	0.200317	1.67864	0.0932222	0.808136
ENSRNOG00000013090	343.397	-0.566892	0.337767	-1.67835	0.0932787	0.808136
ENSRNOG00000021984	36.2628	-0.841683	0.50166	-1.67779	0.0933873	0.808136
ENSRNOG00000060123	29.3569	0.547564	0.326361	1.67778	0.0933891	0.808136
ENSRNOG00000011589	54.3463	-0.517111	0.308338	-1.67709	0.0935247	0.808136
ENSRNOG00000015957	309.334	-0.396257	0.23632	-1.67678	0.0935857	0.808136
ENSRNOG00000046899	5.65108	-0.979121	0.584123	-1.67622	0.0936945	0.808136
ENSRNOG00000020533	380.104	-0.39721	0.237054	-1.67561	0.0938142	0.808136
ENSRNOG00000049497	132.259	0.464306	0.277101	1.67559	0.0938195	0.808136
ENSRNOG00000013974	57.585	0.503232	0.300521	1.67453	0.0940266	0.808136
ENSRNOG00000016701	37.082	0.599137	0.357816	1.67443	0.0940462	0.808136
ENSRNOG00000011387	12.4623	0.980644	0.585797	1.67403	0.0941238	0.808136
ENSRNOG00000008034	143.204	-0.691063	0.412854	-1.67387	0.0941567	0.808136
ENSRNOG00000011384	165.367	0.390026	0.233096	1.67324	0.0942794	0.808136
ENSRNOG00000002039	180.879	0.349163	0.208754	1.67261	0.094405	0.808136
ENSRNOG00000008445	26.3344	0.750576	0.448969	1.67178	0.0945683	0.808136
ENSRNOG00000061058	710.042	-0.258514	0.154708	-1.67099	0.0947244	0.808136
ENSRNOG00000011781	76.044	0.545643	0.326577	1.6708	0.0947619	0.808136
ENSRNOG00000023764	113.329	0.498046	0.29823	1.67001	0.094918	0.808136
ENSRNOG00000010224	6.97696	0.943464	0.565022	1.66978	0.0949623	0.808136
ENSRNOG00000006995	338.199	-0.314767	0.188522	-1.66965	0.0949881	0.808136
ENSRNOG00000037647	101.916	-0.341174	0.204347	-1.66958	0.0950017	0.808136
ENSRNOG00000054560	45.619	-0.529932	0.317404	-1.66958	0.0950022	0.808136
ENSRNOG00000015866	246.906	0.365467	0.219051	1.66841	0.0952335	0.808136
ENSRNOG00000019508	16.0874	0.795111	0.476666	1.66807	0.0953026	0.808136
ENSRNOG00000060266	37.352	-0.483956	0.290182	-1.66776	0.0953625	0.808136
ENSRNOG00000001383	71.6494	0.502392	0.30124	1.66775	0.0953654	0.808136
ENSRNOG00000003970	122.73	0.429231	0.257525	1.66675	0.0955637	0.808136
ENSRNOG00000013992	66.4381	0.566857	0.34011	1.66669	0.095577	0.808136
ENSRNOG00000050570	106.809	0.495784	0.297519	1.66639	0.095635	0.808136
ENSRNOG00000011962	23.628	0.53156	0.31905	1.66607	0.0956997	0.808136
ENSRNOG00000020714	7.56448	-0.849798	0.510161	-1.66575	0.0957641	0.808136
ENSRNOG00000013387	36.9877	0.941373	0.56517	1.66565	0.0957839	0.808136
ENSRNOG00000007779	7.6334	0.956675	0.574508	1.66521	0.0958714	0.808136
ENSRNOG00000025705	63.8142	0.465002	0.279249	1.66519	0.0958758	0.808136
ENSRNOG00000013422	41.9806	-0.809358	0.486135	-1.66488	0.0959362	0.808136
ENSRNOG00000051620	109.826	0.430744	0.258824	1.66423	0.096066	0.808136
ENSRNOG00000062248	11.9336	-0.716236	0.430407	-1.66409	0.0960944	0.808136
ENSRNOG00000016580	637.932	-0.657568	0.39518	-1.66397	0.0961182	0.808136
ENSRNOG00000020325	36.3294	-0.608385	0.365626	-1.66395	0.0961214	0.808136
ENSRNOG00000061845	9.1704	0.845737	0.508452	1.66335	0.0962415	0.808136
ENSRNOG00000019383	90.6835	0.458539	0.275706	1.66314	0.0962837	0.808136
ENSRNOG00000029735	285.784	-0.337717	0.203086	-1.66292	0.0963275	0.808136
ENSRNOG00000004259	46.9967	0.510324	0.306934	1.66265	0.0963818	0.808136
ENSRNOG00000004474	32.7159	-0.48105	0.289399	-1.66224	0.0964653	0.808136
ENSRNOG00000060979	242.405	-0.322644	0.194107	-1.6622	0.0964724	0.808136
ENSRNOG00000025460	4.36221	1.09703	0.660045	1.66205	0.0965033	0.808136
ENSRNOG00000004519	65.9037	-0.448558	0.269913	-1.66186	0.0965411	0.808136
ENSRNOG00000021161	13.5726	-0.868786	0.522798	-1.6618	0.0965525	0.808136
ENSRNOG00000016275	1665.35	1.77433	1.06794	1.66145	0.0966232	0.808136
ENSRNOG00000010154	53.0807	0.464977	0.279872	1.66139	0.0966349	0.808136
ENSRNOG00000059140	8.4149	-0.957305	0.576271	-1.66121	0.096672	0.808136
ENSRNOG00000000532	136.42	0.316381	0.19051	1.6607	0.0967731	0.808312
ENSRNOG00000006661	2.56765	-1.23207	0.74198	-1.66052	0.0968096	NA
ENSRNOG00000027264	78.3903	-0.627669	0.378106	-1.66003	0.0969075	0.808765
ENSRNOG00000052150	6.1383	0.872368	0.525693	1.65946	0.0970227	0.809057
ENSRNOG00000019361	2.02734	-1.63384	0.984608	-1.65938	0.0970391	NA
ENSRNOG00000000486	2.95192	1.1997	0.723237	1.6588	0.0971564	NA
ENSRNOG00000001239	172.859	0.379174	0.22886	1.65679	0.0975616	0.811432
ENSRNOG00000011258	44.7116	1.7459	1.05387	1.65666	0.097588	0.811432
ENSRNOG00000019388	84.5079	0.43251	0.2611	1.65649	0.0976227	0.811432
ENSRNOG00000023404	4.54446	1.06235	0.641653	1.65565	0.0977926	0.811432
ENSRNOG00000019036	15.0829	0.65125	0.393365	1.65559	0.0978058	0.811432
ENSRNOG00000037198	31.7654	-0.839427	0.507166	-1.65513	0.0978976	0.811432
ENSRNOG00000007756	261.456	0.474905	0.28696	1.65495	0.0979347	0.811432
ENSRNOG00000012782	25.1852	0.53541	0.323619	1.65445	0.098037	0.811432
ENSRNOG00000046834	407.64	1.69134	1.02238	1.65431	0.098064	0.811432
ENSRNOG00000019294	73.2497	0.555393	0.335807	1.65391	0.0981464	0.811432
ENSRNOG00000019740	58.3653	0.490827	0.296912	1.65311	0.098309	0.811432
ENSRNOG00000022812	34.7086	-0.499811	0.302385	-1.6529	0.0983515	0.811432
ENSRNOG00000002882	24.5127	0.7941	0.480559	1.65245	0.0984427	0.811432
ENSRNOG00000011414	237.432	0.371104	0.224788	1.6509	0.0987588	0.811432
ENSRNOG00000014208	143.648	0.519697	0.314926	1.65022	0.0988973	0.811432
ENSRNOG00000002615	39.7838	0.544922	0.330243	1.65007	0.0989291	0.811432
ENSRNOG00000003848	60.575	-0.373308	0.226259	-1.64991	0.098961	0.811432
ENSRNOG00000018255	183.558	0.382417	0.231853	1.64939	0.0990668	0.811432
ENSRNOG00000011363	4.10407	1.30594	0.791984	1.64895	0.0991588	0.811432
ENSRNOG00000000113	6.55953	1.02185	0.619824	1.64861	0.0992278	0.811432
ENSRNOG00000009042	61.1219	-0.591876	0.359089	-1.64827	0.0992965	0.811432
ENSRNOG00000011720	28.2972	0.657241	0.398772	1.64816	0.0993194	0.811432
ENSRNOG00000020948	69.6304	0.44944	0.272698	1.64812	0.0993276	0.811432
ENSRNOG00000001418	57.7031	0.340225	0.206465	1.64786	0.0993823	0.811432
ENSRNOG00000007895	336.857	-0.390749	0.237221	-1.64719	0.0995186	0.811432
ENSRNOG00000001524	52.0922	-0.45499	0.276274	-1.64688	0.099583	0.811432
ENSRNOG00000001161	176.067	0.381686	0.231795	1.64666	0.0996285	0.811432
ENSRNOG00000004814	198.049	0.394438	0.239627	1.64605	0.0997531	0.811432
ENSRNOG00000006925	2.81455	1.17784	0.715843	1.6454	0.0998883	NA
ENSRNOG00000003825	40.8769	-0.674651	0.41006	-1.64525	0.0999187	0.811432
ENSRNOG00000060262	326.055	-0.388819	0.236404	-1.64472	0.100027	0.811432
ENSRNOG00000028627	28.2289	0.642997	0.390948	1.64472	0.100029	0.811432
ENSRNOG00000056219	7.02597	-1.20641	0.73378	-1.6441	0.100156	0.811432
ENSRNOG00000025443	200.919	0.409218	0.24894	1.64384	0.10021	0.811432
ENSRNOG00000017309	467.455	-0.515713	0.313732	-1.6438	0.100218	0.811432
ENSRNOG00000019890	153.181	-0.495566	0.30149	-1.64372	0.100234	0.811432
ENSRNOG00000047035	6.37631	-0.997917	0.607695	-1.64213	0.100562	0.811432
ENSRNOG00000003567	24.416	0.535685	0.326244	1.64198	0.100595	0.811432
ENSRNOG00000016063	43.1671	-0.391659	0.238558	-1.64177	0.100637	0.811432
ENSRNOG00000008676	709.064	-0.685913	0.417807	-1.6417	0.100652	0.811432
ENSRNOG00000060175	4.20462	1.12462	0.68548	1.64063	0.100875	0.811432
ENSRNOG00000012785	83.078	-0.358336	0.218414	-1.64063	0.100875	0.811432
ENSRNOG00000015630	280.856	0.414331	0.252555	1.64056	0.100889	0.811432
ENSRNOG00000038622	10.4809	0.795846	0.485715	1.6385	0.101317	0.811432
ENSRNOG00000058289	11.07	0.92642	0.565462	1.63834	0.10135	0.811432
ENSRNOG00000019752	16.6844	0.822326	0.501984	1.63815	0.10139	0.811432
ENSRNOG00000014336	6.53363	-0.922267	0.563032	-1.63804	0.101414	0.811432
ENSRNOG00000012183	45.1959	-0.43459	0.26537	-1.63768	0.101489	0.811432
ENSRNOG00000002926	174.335	-0.495034	0.302293	-1.6376	0.101506	0.811432
ENSRNOG00000014240	5.15718	1.10032	0.672351	1.63652	0.10173	0.811432
ENSRNOG00000018874	9.26978	0.938747	0.573718	1.63625	0.101787	0.811432
ENSRNOG00000029128	18.7125	1.52978	0.935384	1.63546	0.101953	0.811432
ENSRNOG00000033338	22.632	0.697996	0.427089	1.63431	0.102193	0.811432
ENSRNOG00000015235	58.6188	0.466667	0.285612	1.63392	0.102275	0.811432
ENSRNOG00000047517	5.39432	-1.19498	0.732126	-1.63221	0.102635	0.811432
ENSRNOG00000015061	21.1208	1.75419	1.0749	1.63195	0.10269	0.811432
ENSRNOG00000016183	3.92134	1.30159	0.797665	1.63175	0.102733	NA
ENSRNOG00000014744	7.19737	0.806518	0.494294	1.63165	0.102752	0.811432
ENSRNOG00000007051	265.68	-0.510334	0.312799	-1.63151	0.102783	0.811432
ENSRNOG00000005183	232.668	-0.355656	0.218063	-1.63098	0.102894	0.811432
ENSRNOG00000004723	287.284	0.404625	0.248104	1.63087	0.102918	0.811432
ENSRNOG00000026985	302.382	0.458284	0.281011	1.63084	0.102924	0.811432
ENSRNOG00000030629	9.64816	-0.843098	0.517017	-1.6307	0.102954	0.811432
ENSRNOG00000061231	96.1793	0.308986	0.189504	1.6305	0.102997	0.811432
ENSRNOG00000015206	176.92	0.494784	0.303521	1.63015	0.10307	0.811432
ENSRNOG00000007151	73.4781	0.532103	0.326434	1.63005	0.103091	0.811432
ENSRNOG00000062108	140.461	-0.384946	0.236158	-1.63004	0.103094	0.811432
ENSRNOG00000031890	19.7727	-0.562712	0.345297	-1.62965	0.103176	0.811432
ENSRNOG00000014852	8.85339	-0.868832	0.533234	-1.62936	0.103236	0.811432
ENSRNOG00000013140	12.1869	1.04491	0.641446	1.629	0.103313	0.811432
ENSRNOG00000027514	114.324	0.404001	0.248025	1.62887	0.10334	0.811432
ENSRNOG00000003213	46.9626	-0.568321	0.348935	-1.62873	0.10337	0.811432
ENSRNOG00000032414	12.9146	1.03708	0.636946	1.62821	0.103481	0.811432
ENSRNOG00000004283	56.6155	-0.438801	0.269511	-1.62814	0.103495	0.811432
ENSRNOG00000014362	46.0343	0.576971	0.354393	1.62806	0.103513	0.811432
ENSRNOG00000012619	4.14342	-1.043	0.64066	-1.62801	0.103524	0.811432
ENSRNOG00000048509	132.718	0.31552	0.193851	1.62764	0.103601	0.811432
ENSRNOG00000003504	30.9537	0.637101	0.391546	1.62714	0.103707	0.811432
ENSRNOG00000022368	46.1823	-0.480957	0.295618	-1.62696	0.103747	0.811432
ENSRNOG00000002536	24.0412	-0.791762	0.486731	-1.62669	0.103802	0.811432
ENSRNOG00000016596	356.528	-0.295617	0.181841	-1.62569	0.104016	0.811432
ENSRNOG00000004520	69.7449	0.715268	0.440084	1.6253	0.104099	0.811432
ENSRNOG00000033133	32.8023	0.552846	0.340168	1.62522	0.104116	0.811432
ENSRNOG00000051669	39.0914	-0.524628	0.322876	-1.62486	0.104192	0.811432
ENSRNOG00000028403	23.8932	-0.685422	0.421897	-1.62462	0.104244	0.811432
ENSRNOG00000058504	4.46991	1.18175	0.727559	1.62426	0.10432	0.811432
ENSRNOG00000006320	10.1999	0.741147	0.456357	1.62405	0.104365	0.811432
ENSRNOG00000000557	482.61	0.247138	0.152179	1.624	0.104377	0.811432
ENSRNOG00000037871	4.67631	0.968024	0.596076	1.62399	0.104377	0.811432
ENSRNOG00000018584	641.272	0.289943	0.178541	1.62396	0.104384	0.811432
ENSRNOG00000011659	18.6056	0.922067	0.567926	1.62357	0.104468	0.811458
ENSRNOG00000017956	15.4279	-0.820267	0.505529	-1.62259	0.104677	0.811813
ENSRNOG00000060338	46.3272	1.70621	1.05156	1.62256	0.104684	0.811813
ENSRNOG00000008988	93.9847	1.55298	0.957313	1.62222	0.104755	0.811813
ENSRNOG00000017863	129.136	-0.519713	0.320554	-1.6213	0.104954	0.811887
ENSRNOG00000054400	47.2417	0.44946	0.277223	1.6213	0.104954	0.811887
ENSRNOG00000003479	15.7801	-0.629166	0.388178	-1.62082	0.105057	0.811887
ENSRNOG00000011156	8.28341	0.764752	0.471993	1.62026	0.105176	0.811887
ENSRNOG00000010389	1211.2	0.404003	0.249423	1.61975	0.105285	0.811887
ENSRNOG00000039496	34.7181	-0.499229	0.308236	-1.61964	0.105311	0.811887
ENSRNOG00000020607	214.815	0.352056	0.217378	1.61955	0.105328	0.811887
ENSRNOG00000045764	5.30577	1.04371	0.644938	1.61832	0.105594	0.813213
ENSRNOG00000016560	52.1457	-0.464432	0.28704	-1.61801	0.105661	0.813213
ENSRNOG00000018838	7.40469	-1.00811	0.623338	-1.61728	0.105819	0.813803
ENSRNOG00000010873	134.048	-0.336657	0.208231	-1.61675	0.105933	0.814059
ENSRNOG00000002708	101.706	-0.533478	0.330269	-1.61528	0.106249	0.815869
ENSRNOG00000001407	12.1608	1.78926	1.10804	1.61479	0.106355	0.816063
ENSRNOG00000021147	52.4346	0.397579	0.246321	1.61407	0.106512	0.816297
ENSRNOG00000007160	26.9957	-0.569627	0.353009	-1.61363	0.106607	0.816297
ENSRNOG00000011946	87.6905	0.549732	0.3407	1.61354	0.106628	0.816297
ENSRNOG00000018484	44.2965	-0.767289	0.475684	-1.61302	0.10674	0.816532
ENSRNOG00000007601	24.5499	2.17939	1.35225	1.61168	0.107032	0.818146
ENSRNOG00000009910	26.298	-0.7322	0.454437	-1.61122	0.107131	0.818283
ENSRNOG00000048320	476.45	0.441026	0.273875	1.61032	0.107328	0.818939
ENSRNOG00000015143	32.5407	-0.640354	0.397797	-1.60975	0.107453	0.818939
ENSRNOG00000002146	60.1745	0.428755	0.266506	1.6088	0.10766	0.818939
ENSRNOG00000020560	51.6064	-0.81898	0.509303	-1.60804	0.107826	0.818939
ENSRNOG00000015777	13.8425	-0.910511	0.566368	-1.60763	0.107916	0.818939
ENSRNOG00000018657	21.9945	0.498051	0.309811	1.6076	0.107924	0.818939
ENSRNOG00000010067	172.371	0.497935	0.309763	1.60747	0.107952	0.818939
ENSRNOG00000010567	6.48399	1.0856	0.675582	1.60691	0.108073	0.818939
ENSRNOG00000004311	7.01973	1.0412	0.64833	1.60597	0.108281	0.818939
ENSRNOG00000000569	76.2746	0.423084	0.263456	1.6059	0.108295	0.818939
ENSRNOG00000004212	23.0394	0.767639	0.478275	1.60502	0.10849	0.818939
ENSRNOG00000012035	62.2624	-0.500611	0.312	-1.60452	0.108599	0.818939
ENSRNOG00000034242	866.488	0.244327	0.152277	1.60449	0.108606	0.818939
ENSRNOG00000014548	54.8127	0.540908	0.337162	1.6043	0.108649	0.818939
ENSRNOG00000011471	18.1742	-0.881194	0.54933	-1.60413	0.108686	0.818939
ENSRNOG00000008904	135.517	-0.559862	0.349151	-1.60349	0.108826	0.818939
ENSRNOG00000060248	45.3238	-0.474853	0.296154	-1.6034	0.108846	0.818939
ENSRNOG00000001086	12.877	-0.630426	0.393318	-1.60284	0.10897	0.818939
ENSRNOG00000008047	39.4174	1.28748	0.80328	1.60277	0.108985	0.818939
ENSRNOG00000008456	57.1866	0.613935	0.383083	1.60262	0.109019	0.818939
ENSRNOG00000000392	37.5687	0.466009	0.290801	1.6025	0.109045	0.818939
ENSRNOG00000025430	148.396	-0.343406	0.214324	-1.60228	0.109095	0.818939
ENSRNOG00000001235	205.567	-0.417639	0.260679	-1.60212	0.109129	0.818939
ENSRNOG00000016087	20.3305	-0.567804	0.354443	-1.60196	0.109165	0.818939
ENSRNOG00000047800	33.5644	-0.690335	0.43127	-1.6007	0.109443	0.820417
ENSRNOG00000030210	81.3829	-0.734616	0.459208	-1.59975	0.109655	0.820679
ENSRNOG00000011618	13.3834	-0.646897	0.404424	-1.59955	0.109698	0.820679
ENSRNOG00000001862	314.623	0.27958	0.174798	1.59944	0.109722	0.820679
ENSRNOG00000057832	31.512	-0.685746	0.428966	-1.5986	0.109909	0.821401
ENSRNOG00000020884	3.49756	-1.05347	0.659101	-1.59834	0.109967	NA
ENSRNOG00000054251	10.2293	-0.938755	0.587568	-1.5977	0.110111	0.821401
ENSRNOG00000007948	86.9709	0.489331	0.306288	1.59762	0.110128	0.821401
ENSRNOG00000030273	12.5602	-0.783055	0.490161	-1.59755	0.110144	0.821401
ENSRNOG00000002115	1232.4	0.254567	0.159453	1.5965	0.110377	0.821809
ENSRNOG00000002055	30.529	-0.732512	0.458903	-1.59622	0.110439	0.821809
ENSRNOG00000017765	841.47	-0.495818	0.310623	-1.5962	0.110443	0.821809
ENSRNOG00000047052	18.2085	-0.606179	0.379884	-1.5957	0.110557	0.822047
ENSRNOG00000049949	2.86868	-1.18754	0.744334	-1.59543	0.110615	NA
ENSRNOG00000029939	77.748	-0.452423	0.283629	-1.59512	0.110685	0.822392
ENSRNOG00000002695	41.212	-0.54318	0.340613	-1.59471	0.110777	0.822469
ENSRNOG00000012512	98.906	-0.347694	0.218233	-1.59323	0.11111	0.822535
ENSRNOG00000017821	36.7824	1.55678	0.977384	1.5928	0.111205	0.822535
ENSRNOG00000053015	4.79357	1.38742	0.87115	1.59262	0.111244	0.822535
ENSRNOG00000050933	3.39624	1.14526	0.719333	1.59211	0.11136	NA
ENSRNOG00000007865	13.8325	0.887207	0.557457	1.59153	0.111491	0.822535
ENSRNOG00000033984	8.83771	-0.872655	0.548388	-1.59131	0.11154	0.822535
ENSRNOG00000016349	15.841	1.78286	1.12072	1.59081	0.111651	0.822535
ENSRNOG00000039783	11.0129	0.856993	0.538745	1.59072	0.111672	0.822535
ENSRNOG00000053961	25.8112	0.588408	0.36992	1.59064	0.111691	0.822535
ENSRNOG00000013393	44.7039	-0.527486	0.331656	-1.59046	0.111731	0.822535
ENSRNOG00000013211	244.303	-0.282768	0.177801	-1.59036	0.111754	0.822535
ENSRNOG00000001314	47.528	0.517541	0.325433	1.59032	0.111763	0.822535
ENSRNOG00000023459	3.14139	1.17194	0.737117	1.5899	0.111858	NA
ENSRNOG00000004578	7.78039	-1.20127	0.755701	-1.58961	0.111924	0.822535
ENSRNOG00000029078	22.5789	-1.04891	0.660054	-1.58912	0.112033	0.822535
ENSRNOG00000013780	48.1058	0.471771	0.296895	1.58902	0.112057	0.822535
ENSRNOG00000002051	78.4306	-0.467373	0.294203	-1.58861	0.112149	0.822535
ENSRNOG00000012794	117.986	0.627445	0.395021	1.58838	0.1122	0.822535
ENSRNOG00000047067	5.51386	0.852862	0.536986	1.58824	0.112232	0.822535
ENSRNOG00000019949	116.22	0.462812	0.291482	1.58779	0.112334	0.822535
ENSRNOG00000005587	741.967	0.239888	0.151174	1.58683	0.112551	0.822535
ENSRNOG00000017874	94.5844	-0.526596	0.331918	-1.58652	0.112621	0.822535
ENSRNOG00000030245	15.8313	0.79987	0.504557	1.58529	0.1129	0.822535
ENSRNOG00000000167	54.9745	-0.604327	0.381214	-1.58527	0.112905	0.822535
ENSRNOG00000028701	50.7962	1.36917	0.863849	1.58497	0.112973	0.822535
ENSRNOG00000022635	28.2154	-0.665353	0.419801	-1.58493	0.112983	0.822535
ENSRNOG00000061595	2.77844	1.37257	0.866298	1.5844	0.113102	NA
ENSRNOG00000000848	53.9823	0.519361	0.327807	1.58435	0.113115	0.822535
ENSRNOG00000013577	69.2001	-0.476756	0.301061	-1.58358	0.113289	0.822535
ENSRNOG00000030319	12.76	1.06223	0.670785	1.58356	0.113293	0.822535
ENSRNOG00000033466	18.9564	1.47712	0.932801	1.58354	0.1133	0.822535
ENSRNOG00000019544	32.6734	-0.508893	0.321391	-1.5834	0.113329	0.822535
ENSRNOG00000021004	336.074	0.392576	0.247991	1.58303	0.113416	0.822535
ENSRNOG00000016123	53.0792	0.470271	0.297187	1.58241	0.113557	0.822535
ENSRNOG00000032991	11.2555	-0.782109	0.494295	-1.58227	0.113588	0.822535
ENSRNOG00000029197	13.548	-0.860932	0.544312	-1.58169	0.11372	0.822535
ENSRNOG00000008362	27.8383	0.577044	0.364968	1.58108	0.113859	0.822535
ENSRNOG00000021096	46.1775	-0.333875	0.211182	-1.58098	0.113882	0.822535
ENSRNOG00000020056	4.57715	1.01926	0.644826	1.58067	0.113954	0.822535
ENSRNOG00000018920	98.7535	-0.315036	0.199329	-1.58048	0.113996	0.822535
ENSRNOG00000016156	84.7588	0.350193	0.221586	1.58039	0.114016	0.822535
ENSRNOG00000015491	185.423	0.419284	0.265312	1.58034	0.114028	0.822535
ENSRNOG00000004258	4.79061	0.914766	0.579249	1.57923	0.114284	0.822535
ENSRNOG00000002509	139.373	0.367015	0.232467	1.57878	0.114386	0.822535
ENSRNOG00000013492	174.786	0.34236	0.216882	1.57855	0.114439	0.822535
ENSRNOG00000012852	56.7969	0.353472	0.223932	1.57848	0.114456	0.822535
ENSRNOG00000001828	30.115	0.513315	0.325209	1.57842	0.11447	0.822535
ENSRNOG00000010887	139.246	-0.629835	0.399074	-1.57824	0.114511	0.822535
ENSRNOG00000012443	102.656	0.353559	0.224088	1.57777	0.114618	0.822535
ENSRNOG00000014964	195.578	1.68704	1.06962	1.57723	0.114743	0.822535
ENSRNOG00000011927	17.9878	0.602615	0.382174	1.57681	0.114839	0.822535
ENSRNOG00000042962	60.7737	0.538286	0.341389	1.57675	0.114852	0.822535
ENSRNOG00000021156	39.135	-0.733073	0.464937	-1.57671	0.114861	0.822535
ENSRNOG00000004449	78.5365	-0.441411	0.280159	-1.57558	0.115124	0.822554
ENSRNOG00000003972	126.43	-0.362335	0.229975	-1.57554	0.115132	0.822554
ENSRNOG00000026900	27.1553	0.456936	0.29013	1.57493	0.115272	0.822554
ENSRNOG00000020636	155.696	0.700877	0.445132	1.57454	0.115364	0.822554
ENSRNOG00000017463	8.45915	-0.756016	0.480588	-1.57311	0.115694	0.822554
ENSRNOG00000014347	6.95556	0.807044	0.513123	1.57281	0.115763	0.822554
ENSRNOG00000057221	3.5671	1.08341	0.688898	1.57268	0.115794	NA
ENSRNOG00000001633	192.724	-0.427737	0.271998	-1.57257	0.115818	0.822554
ENSRNOG00000027136	67.6745	0.377912	0.24035	1.57234	0.115871	0.822554
ENSRNOG00000012799	139.485	0.363131	0.230957	1.57229	0.115884	0.822554
ENSRNOG00000003011	91.0901	-0.365423	0.232538	-1.57145	0.116078	0.822554
ENSRNOG00000053084	6.19231	0.830104	0.528396	1.57099	0.116186	0.822554
ENSRNOG00000003709	3.42117	1.398	0.890011	1.57077	0.116237	NA
ENSRNOG00000043486	6.60674	-1.09307	0.69605	-1.5704	0.116323	0.822554
ENSRNOG00000023509	195.453	-0.432687	0.27555	-1.57027	0.116352	0.822554
ENSRNOG00000042607	4.76302	1.1162	0.711033	1.56983	0.116455	0.822554
ENSRNOG00000030339	12.3856	0.809732	0.51583	1.56977	0.11647	0.822554
ENSRNOG00000036667	33.0913	0.561725	0.357979	1.56916	0.116611	0.822554
ENSRNOG00000048053	7.21084	-1.11082	0.70804	-1.56887	0.116678	0.822554
ENSRNOG00000020173	146.319	0.482321	0.307526	1.56839	0.116791	0.822554
ENSRNOG00000004234	66.5321	-0.422192	0.269191	-1.56837	0.116794	0.822554
ENSRNOG00000012137	14.4711	-0.618797	0.394666	-1.5679	0.116904	0.822554
ENSRNOG00000051993	91.6683	-0.583205	0.372016	-1.56769	0.116954	0.822554
ENSRNOG00000018457	127.166	0.431995	0.275633	1.56728	0.117049	0.822554
ENSRNOG00000004482	50.1487	0.572498	0.365384	1.56684	0.117153	0.822554
ENSRNOG00000015708	28.3359	-0.662548	0.423046	-1.56614	0.117316	0.822554
ENSRNOG00000014746	8.84114	0.773107	0.493707	1.56592	0.117367	0.822554
ENSRNOG00000050205	18.2262	0.878848	0.561337	1.56563	0.117434	0.822554
ENSRNOG00000008945	42.7272	0.404998	0.258767	1.5651	0.117559	0.822554
ENSRNOG00000000622	33.402	0.5513	0.352247	1.5651	0.117561	0.822554
ENSRNOG00000016591	4.66203	-0.971426	0.620692	-1.56507	0.117567	0.822554
ENSRNOG00000000502	5.28341	-0.87784	0.560981	-1.56483	0.117622	0.822554
ENSRNOG00000019741	51.4425	0.539041	0.34451	1.56466	0.117663	0.822554
ENSRNOG00000015843	242.954	-0.268926	0.171896	-1.56447	0.117708	0.822554
ENSRNOG00000004616	588.399	-0.200835	0.128377	-1.56441	0.117722	0.822554
ENSRNOG00000022980	170.11	-0.500054	0.319732	-1.56398	0.117822	0.822554
ENSRNOG00000011613	58.3639	0.415374	0.265631	1.56373	0.117882	0.822554
ENSRNOG00000032261	34.8391	0.416902	0.266747	1.56291	0.118074	0.822554
ENSRNOG00000019318	4.11416	1.04564	0.669143	1.56266	0.118134	0.822554
ENSRNOG00000003403	40.0725	0.550548	0.352338	1.56256	0.118157	0.822554
ENSRNOG00000019670	69.5922	-0.432217	0.276622	-1.56248	0.118174	0.822554
ENSRNOG00000000151	20.7148	0.751018	0.480698	1.56235	0.118206	0.822554
ENSRNOG00000010891	45.2193	0.4926	0.315305	1.5623	0.118218	0.822554
ENSRNOG00000011929	343.545	0.48506	0.310537	1.562	0.118288	0.822554
ENSRNOG00000011308	52.8766	-0.500579	0.320551	-1.56162	0.118377	0.822606
ENSRNOG00000059550	46.9357	0.459644	0.294413	1.56122	0.118472	0.8227
ENSRNOG00000029574	75.3549	0.387005	0.248078	1.56002	0.118756	0.823059
ENSRNOG00000007597	2.19988	1.26551	0.811434	1.5596	0.118856	NA
ENSRNOG00000020299	16.3249	0.764918	0.490837	1.55839	0.11914	0.823059
ENSRNOG00000003653	170.749	-0.98526	0.632231	-1.55839	0.119142	0.823059
ENSRNOG00000019490	42.5159	-0.722918	0.463981	-1.55808	0.119215	0.823059
ENSRNOG00000012872	19.5065	-0.663888	0.426324	-1.55724	0.119414	0.823059
ENSRNOG00000004183	77.4725	-0.393028	0.252414	-1.55707	0.119453	0.823059
ENSRNOG00000001806	552.72	1.63841	1.05226	1.55704	0.119461	0.823059
ENSRNOG00000009411	30.6615	0.57407	0.368694	1.55704	0.119462	0.823059
ENSRNOG00000004425	25.505	-0.600129	0.385499	-1.55676	0.119528	0.823059
ENSRNOG00000026716	1257.14	-0.321436	0.206491	-1.55666	0.119552	0.823059
ENSRNOG00000009438	83.0864	1.78492	1.14685	1.55637	0.119621	0.823059
ENSRNOG00000026643	92.0207	0.337551	0.216897	1.55627	0.119643	0.823059
ENSRNOG00000021027	415.468	-0.457143	0.293808	-1.55593	0.119725	0.823059
ENSRNOG00000005884	190.196	-0.469624	0.301968	-1.55521	0.119895	0.823059
ENSRNOG00000007110	33.0893	0.702649	0.451905	1.55486	0.11998	0.823059
ENSRNOG00000005970	17.691	0.893843	0.57495	1.55464	0.120031	0.823059
ENSRNOG00000026236	34.9693	0.605145	0.389297	1.55446	0.120076	0.823059
ENSRNOG00000005766	8.40983	0.889734	0.572487	1.55416	0.120147	0.823059
ENSRNOG00000022144	23.1672	-0.570894	0.367341	-1.55413	0.120154	0.823059
ENSRNOG00000014191	78.4693	-0.542453	0.349091	-1.5539	0.120207	0.823059
ENSRNOG00000009199	9.48365	0.841676	0.54171	1.55374	0.120247	0.823059
ENSRNOG00000011617	21.401	-0.52645	0.338893	-1.55344	0.120318	0.823059
ENSRNOG00000000095	65.7441	0.517665	0.333632	1.5516	0.120757	0.823928
ENSRNOG00000006963	22.1984	0.656688	0.423238	1.55158	0.120763	0.823928
ENSRNOG00000016744	116.234	0.367402	0.236822	1.55138	0.12081	0.823928
ENSRNOG00000000439	26.639	0.667162	0.430068	1.5513	0.120831	0.823928
ENSRNOG00000058186	145.099	-1.06533	0.686777	-1.5512	0.120854	0.823928
ENSRNOG00000014795	123.749	0.307271	0.198142	1.55076	0.120959	0.824092
ENSRNOG00000025815	61.0893	-0.440638	0.284315	-1.54982	0.121184	0.824908
ENSRNOG00000048958	10.2544	-0.726148	0.468842	-1.54881	0.121427	0.824908
ENSRNOG00000019374	146.892	0.327683	0.211586	1.5487	0.121454	0.824908
ENSRNOG00000020010	14.8021	-0.974606	0.629631	-1.5479	0.121646	0.824908
ENSRNOG00000043381	10.6116	-0.813193	0.525404	-1.54775	0.121683	0.824908
ENSRNOG00000005374	101.319	-0.423978	0.273964	-1.54757	0.121726	0.824908
ENSRNOG00000003385	51.8885	-0.530767	0.342995	-1.54745	0.121756	0.824908
ENSRNOG00000007062	8.37411	0.76061	0.491546	1.54738	0.121771	0.824908
ENSRNOG00000047768	850.696	-0.319045	0.206208	-1.5472	0.121815	0.824908
ENSRNOG00000017857	2.01735	1.24044	0.801933	1.54681	0.12191	NA
ENSRNOG00000016058	30.5634	0.488349	0.315777	1.5465	0.121984	0.825435
ENSRNOG00000047699	8.89324	-1.09474	0.708081	-1.54606	0.12209	0.825435
ENSRNOG00000021201	2488.36	-0.580226	0.37549	-1.54525	0.122286	0.825435
ENSRNOG00000012360	82.1545	-0.495872	0.320923	-1.54514	0.122311	0.825435
ENSRNOG00000002079	3.93483	0.95126	0.615743	1.5449	0.122371	NA
ENSRNOG00000010750	105.605	0.303359	0.196394	1.54465	0.122432	0.825435
ENSRNOG00000016562	22.511	-0.611103	0.395628	-1.54464	0.122434	0.825435
ENSRNOG00000023373	49.1103	-0.366659	0.237395	-1.54451	0.122465	0.825435
ENSRNOG00000005081	14.0026	0.852479	0.552186	1.54382	0.122631	0.825998
ENSRNOG00000000041	12.7843	1.92551	1.24794	1.54295	0.122844	0.82688
ENSRNOG00000051284	8.35976	-0.862894	0.559658	-1.54182	0.123117	0.828164
ENSRNOG00000006889	513.497	1.63207	1.05895	1.54122	0.123264	0.828416
ENSRNOG00000018899	60.207	1.71195	1.11102	1.54089	0.123344	0.828416
ENSRNOG00000038012	69.7602	-0.412384	0.267796	-1.53992	0.12358	0.828416
ENSRNOG00000019169	143.312	0.359943	0.233791	1.53959	0.123659	0.828416
ENSRNOG00000007427	3.36911	1.18598	0.770544	1.53915	0.123767	NA
ENSRNOG00000030517	7.29017	0.842837	0.547655	1.53899	0.123806	0.828416
ENSRNOG00000001194	60.7377	0.381416	0.247841	1.53895	0.123816	0.828416
ENSRNOG00000006715	6.21489	1.18983	0.773153	1.53893	0.123822	0.828416
ENSRNOG00000013438	30.7016	-0.445234	0.289319	-1.5389	0.123828	0.828416
ENSRNOG00000028856	13.9221	0.758983	0.493284	1.53863	0.123894	0.828416
ENSRNOG00000014966	253.456	-0.473852	0.308036	-1.5383	0.123975	0.828416
ENSRNOG00000004205	186.582	-0.648195	0.421571	-1.53757	0.124154	0.829065
ENSRNOG00000010081	7.08384	1.17442	0.764083	1.53703	0.124287	0.829401
ENSRNOG00000011658	27.2858	-0.827148	0.53835	-1.53645	0.124428	0.829719
ENSRNOG00000052477	18.9052	0.637244	0.414829	1.53616	0.124499	0.829719
ENSRNOG00000005561	4.11178	1.02759	0.669463	1.53494	0.124799	0.830701
ENSRNOG00000016050	47.4851	0.792726	0.516598	1.53451	0.124904	0.830701
ENSRNOG00000020460	317.073	-0.333552	0.217453	-1.5339	0.125054	0.830701
ENSRNOG00000007159	75.9975	-1.76231	1.1491	-1.53365	0.125116	0.830701
ENSRNOG00000046858	468.464	0.408967	0.26673	1.53326	0.125211	0.830701
ENSRNOG00000023150	344.763	0.336798	0.21988	1.53173	0.125588	0.830701
ENSRNOG00000011068	153.409	-0.321344	0.209836	-1.53141	0.125668	0.830701
ENSRNOG00000014440	10.8807	-0.773623	0.505357	-1.53085	0.125808	0.830701
ENSRNOG00000018046	9.11141	0.867464	0.566905	1.53017	0.125973	0.830701
ENSRNOG00000007064	17.4169	-0.852756	0.557326	-1.53009	0.125995	0.830701
ENSRNOG00000012886	77.5508	-0.572001	0.373848	-1.53004	0.126008	0.830701
ENSRNOG00000017689	246.805	1.55379	1.01564	1.52986	0.126051	0.830701
ENSRNOG00000013949	360.906	0.305856	0.199948	1.52968	0.126097	0.830701
ENSRNOG00000001397	6.20465	0.990158	0.647527	1.52914	0.126231	0.830701
ENSRNOG00000005927	143.237	0.306937	0.200781	1.52872	0.126335	0.830701
ENSRNOG00000007548	24.4696	-0.702304	0.459419	-1.52868	0.126344	0.830701
ENSRNOG00000012269	95.453	0.337109	0.220548	1.5285	0.126388	0.830701
ENSRNOG00000029399	59.6054	0.467313	0.30581	1.52812	0.126484	0.830701
ENSRNOG00000007100	12.3851	0.756252	0.494905	1.52807	0.126494	0.830701
ENSRNOG00000003203	146.897	-0.544345	0.356232	-1.52806	0.126497	0.830701
ENSRNOG00000011796	720.624	-0.38115	0.249453	-1.52794	0.126527	0.830701
ENSRNOG00000058571	4.34455	0.89319	0.584778	1.5274	0.126661	0.830701
ENSRNOG00000015339	19.4513	0.810275	0.530587	1.52713	0.126729	0.830701
ENSRNOG00000004255	15.8045	-0.772411	0.505856	-1.52694	0.126776	0.830701
ENSRNOG00000003620	61.5648	0.563449	0.369015	1.5269	0.126786	0.830701
ENSRNOG00000003563	206.596	0.388598	0.254502	1.5269	0.126787	0.830701
ENSRNOG00000013573	3.14619	1.1328	0.741927	1.52683	0.126803	NA
ENSRNOG00000005749	14.3094	-0.64626	0.423399	-1.52636	0.12692	0.830852
ENSRNOG00000000665	10.671	-0.867492	0.568422	-1.52614	0.126975	0.830852
ENSRNOG00000027707	28.5166	-0.688307	0.451432	-1.52472	0.127329	0.83141
ENSRNOG00000015800	21.2717	0.858393	0.563001	1.52467	0.127341	0.83141
ENSRNOG00000010086	16.2095	-0.85603	0.561523	-1.52448	0.127389	0.83141
ENSRNOG00000019817	40.2663	0.611291	0.401014	1.52436	0.127419	0.83141
ENSRNOG00000057389	19.0347	-0.628041	0.41206	-1.52415	0.127472	0.83141
ENSRNOG00000007988	48.3583	0.529546	0.347733	1.52285	0.127796	0.832988
ENSRNOG00000000431	75.3457	-0.457656	0.300643	-1.52226	0.127945	0.833418
ENSRNOG00000021735	64.0517	-0.628288	0.412982	-1.52134	0.128174	0.834368
ENSRNOG00000017178	15.1486	-0.796613	0.523836	-1.52073	0.128328	0.834504
ENSRNOG00000020706	17.2441	-0.578177	0.380229	-1.5206	0.12836	0.834504
ENSRNOG00000011024	14.0724	-0.896169	0.589534	-1.52013	0.128478	0.834564
ENSRNOG00000022860	188.125	0.672781	0.442646	1.51991	0.128534	0.834564
ENSRNOG00000010194	26.3432	-0.62987	0.414698	-1.51886	0.128797	0.834873
ENSRNOG00000060430	34.6244	0.622679	0.409964	1.51886	0.128797	0.834873
ENSRNOG00000010064	14.8227	0.66266	0.436419	1.5184	0.128913	0.834873
ENSRNOG00000039567	48.5857	-0.541165	0.356404	-1.5184	0.128913	0.834873
ENSRNOG00000019246	99.1184	-0.506147	0.333485	-1.51775	0.129077	0.835269
ENSRNOG00000042916	118.574	-0.472749	0.311618	-1.51708	0.129246	0.835269
ENSRNOG00000013484	730.572	0.556979	0.367275	1.51652	0.129389	0.835269
ENSRNOG00000011884	55.2404	0.404458	0.266726	1.51638	0.129423	0.835269
ENSRNOG00000001388	6.77305	1.35891	0.896374	1.516	0.129518	0.835269
ENSRNOG00000010552	75.4537	-0.585601	0.386319	-1.51585	0.129558	0.835269
ENSRNOG00000011814	87.5352	-0.293839	0.193875	-1.51561	0.129617	0.835269
ENSRNOG00000005185	9.20403	0.837982	0.553248	1.51466	0.129858	0.835269
ENSRNOG00000053518	18.7215	0.983327	0.649252	1.51455	0.129886	0.835269
ENSRNOG00000000239	79.109	-1.11668	0.737729	-1.51367	0.13011	0.835269
ENSRNOG00000014275	37.5381	-0.68443	0.452293	-1.51325	0.130217	0.835269
ENSRNOG00000001338	131.84	1.33259	0.880794	1.51294	0.130296	0.835269
ENSRNOG00000029179	104.251	1.47359	0.974348	1.51239	0.130435	0.835269
ENSRNOG00000020369	55.4644	0.54089	0.357726	1.51202	0.130528	0.835269
ENSRNOG00000061768	184.745	-0.364759	0.24126	-1.51189	0.130562	0.835269
ENSRNOG00000012073	111.488	0.392647	0.259793	1.51138	0.130691	0.835269
ENSRNOG00000004711	131.376	-0.477313	0.315872	-1.5111	0.130764	0.835269
ENSRNOG00000001953	55.2116	-0.461861	0.305659	-1.51103	0.13078	0.835269
ENSRNOG00000054049	12.0672	0.869782	0.575793	1.51058	0.130895	0.835269
ENSRNOG00000011310	11.1819	-0.769977	0.509725	-1.51057	0.130897	0.835269
ENSRNOG00000011544	61.5319	0.317753	0.210358	1.51053	0.130907	0.835269
ENSRNOG00000016432	7.92288	0.915411	0.606099	1.51033	0.130958	0.835269
ENSRNOG00000004741	292.494	-0.490587	0.32482	-1.51033	0.130959	0.835269
ENSRNOG00000002667	8.42389	-0.924299	0.612055	-1.51016	0.131003	0.835269
ENSRNOG00000032202	48.1477	1.57003	1.03975	1.51	0.131044	0.835269
ENSRNOG00000051171	54.928	1.42325	0.94279	1.50961	0.131142	0.835369
ENSRNOG00000013253	32.8461	0.465838	0.308753	1.50877	0.131358	0.835455
ENSRNOG00000023708	204.615	0.514446	0.341043	1.50845	0.13144	0.835455
ENSRNOG00000007584	534.982	-0.291058	0.192966	-1.50834	0.131468	0.835455
ENSRNOG00000008061	292.88	0.343064	0.22753	1.50778	0.131612	0.835455
ENSRNOG00000020485	18.7711	0.688745	0.456945	1.50728	0.131739	0.835455
ENSRNOG00000012752	19.8756	-0.54394	0.360887	-1.50723	0.131752	0.835455
ENSRNOG00000028025	10.6363	-0.880013	0.584041	-1.50677	0.131871	0.835455
ENSRNOG00000002818	74.6202	0.298266	0.197968	1.50664	0.131903	0.835455
ENSRNOG00000040040	19.3608	-0.62701	0.416181	-1.50658	0.131919	0.835455
ENSRNOG00000054954	6.19898	-1.02223	0.678632	-1.50631	0.131987	0.835455
ENSRNOG00000017297	412.034	-0.352899	0.234328	-1.506	0.132066	0.835455
ENSRNOG00000002833	43.2023	0.596354	0.396383	1.50449	0.132456	0.835847
ENSRNOG00000038896	4.31751	-0.928973	0.617516	-1.50437	0.132486	0.835847
ENSRNOG00000011153	91.2816	0.436184	0.290016	1.504	0.132581	0.835847
ENSRNOG00000019152	145.115	-0.27721	0.184428	-1.50308	0.132818	0.835847
ENSRNOG00000048205	409.994	-0.281451	0.187292	-1.50274	0.132906	0.835847
ENSRNOG00000040303	13.0526	-0.666723	0.44369	-1.50268	0.132922	0.835847
ENSRNOG00000000247	35.7856	-0.457114	0.304221	-1.50257	0.13295	0.835847
ENSRNOG00000007158	12.2364	0.728155	0.484785	1.50202	0.133093	0.835847
ENSRNOG00000009713	152.388	0.406513	0.270653	1.50197	0.133105	0.835847
ENSRNOG00000000924	15.9125	0.986128	0.656562	1.50196	0.133108	0.835847
ENSRNOG00000027405	12.0861	0.915925	0.609825	1.50195	0.133111	0.835847
ENSRNOG00000051952	94.0361	-0.382948	0.255191	-1.50063	0.133451	0.835847
ENSRNOG00000045797	894.588	-0.424284	0.282771	-1.50045	0.133497	0.835847
ENSRNOG00000027756	51.7177	0.522249	0.348298	1.49943	0.133762	0.835847
ENSRNOG00000012957	198.623	-0.444735	0.29664	-1.49924	0.13381	0.835847
ENSRNOG00000051461	23.1713	0.585593	0.390622	1.49913	0.13384	0.835847
ENSRNOG00000050806	22.5896	0.81512	0.543731	1.49912	0.133842	0.835847
ENSRNOG00000046667	46.6327	-0.801301	0.534605	-1.49887	0.133908	0.835847
ENSRNOG00000012832	77.4034	0.430916	0.287592	1.49836	0.13404	0.835847
ENSRNOG00000009850	10.9706	0.714499	0.476885	1.49826	0.134065	0.835847
ENSRNOG00000050796	8.50272	-0.757001	0.505577	-1.4973	0.134315	0.835847
ENSRNOG00000047613	22.7742	1.68723	1.1272	1.49683	0.134437	0.835847
ENSRNOG00000024535	13.466	0.865189	0.578289	1.49612	0.134622	0.835847
ENSRNOG00000000157	93.1993	0.526573	0.351979	1.49604	0.134644	0.835847
ENSRNOG00000015192	103.395	-0.449433	0.300419	-1.49602	0.134649	0.835847
ENSRNOG00000000985	12.8211	0.700356	0.468311	1.49549	0.134786	0.835847
ENSRNOG00000020562	51.4672	0.42847	0.286584	1.49509	0.134891	0.835847
ENSRNOG00000024454	3.20819	-1.17047	0.782998	-1.49485	0.134953	NA
ENSRNOG00000010352	221.482	0.331462	0.221752	1.49474	0.134982	0.835847
ENSRNOG00000025157	2.63446	1.15689	0.774253	1.4942	0.135122	NA
ENSRNOG00000009278	23.9388	0.58032	0.388696	1.49299	0.13544	0.835847
ENSRNOG00000018000	69.4526	0.407482	0.273103	1.49204	0.135687	0.835847
ENSRNOG00000056721	7.78544	0.903062	0.6053	1.49193	0.135719	0.835847
ENSRNOG00000014149	11.0689	-0.896673	0.601105	-1.49171	0.135776	0.835847
ENSRNOG00000018812	7.17013	1.01646	0.681421	1.49167	0.135786	0.835847
ENSRNOG00000032803	15.3446	0.637757	0.427556	1.49163	0.135795	0.835847
ENSRNOG00000012436	254.569	1.06039	0.711128	1.49113	0.135927	0.835847
ENSRNOG00000024181	14.3515	-0.774198	0.519224	-1.49107	0.135944	0.835847
ENSRNOG00000001596	3678.93	-0.291042	0.195239	-1.4907	0.13604	0.835847
ENSRNOG00000018690	11.3294	-0.661527	0.443884	-1.49031	0.136142	0.835847
ENSRNOG00000003116	34.3593	0.443868	0.29785	1.49024	0.136161	0.835847
ENSRNOG00000013002	172.072	-0.294725	0.197775	-1.4902	0.136172	0.835847
ENSRNOG00000028072	4.59486	-0.937671	0.629268	-1.4901	0.136199	0.835847
ENSRNOG00000033528	6.0735	0.798513	0.535895	1.49005	0.13621	0.835847
ENSRNOG00000060623	60.7094	0.395863	0.265683	1.48999	0.136228	0.835847
ENSRNOG00000003151	145.712	-0.484613	0.32527	-1.48988	0.136255	0.835847
ENSRNOG00000000308	14.4544	-0.612224	0.411056	-1.48939	0.136384	0.835847
ENSRNOG00000009963	88.8274	-0.322433	0.216681	-1.48805	0.136738	0.835847
ENSRNOG00000011311	74.0569	0.55832	0.375265	1.4878	0.136803	0.835847
ENSRNOG00000014303	29.8375	0.453047	0.304541	1.48764	0.136846	0.835847
ENSRNOG00000004793	103.142	0.399832	0.26883	1.48731	0.136934	0.835847
ENSRNOG00000003707	8.96084	-0.889833	0.598327	-1.4872	0.136961	0.835847
ENSRNOG00000016102	36.5905	-0.676753	0.455346	-1.48624	0.137216	0.835847
ENSRNOG00000050655	254.754	-0.4385	0.29509	-1.48599	0.137282	0.835847
ENSRNOG00000010765	212.512	-0.296809	0.199808	-1.48547	0.137419	0.835847
ENSRNOG00000047513	29.4218	-0.611892	0.411945	-1.48537	0.137446	0.835847
ENSRNOG00000018536	35.7946	-0.469515	0.316096	-1.48536	0.137449	0.835847
ENSRNOG00000025167	30.3314	-0.553359	0.372693	-1.48476	0.137608	0.835847
ENSRNOG00000043451	24.4929	-0.542894	0.365815	-1.48407	0.137791	0.835847
ENSRNOG00000022260	3.6089	-1.0532	0.709708	-1.48399	0.137811	NA
ENSRNOG00000003971	9.75072	-0.848803	0.571989	-1.48395	0.137823	0.835847
ENSRNOG00000027550	7.01021	1.02999	0.694108	1.4839	0.137836	0.835847
ENSRNOG00000019020	19.3675	-0.593037	0.3997	-1.48371	0.137887	0.835847
ENSRNOG00000017105	16.359	0.584165	0.393735	1.48365	0.137901	0.835847
ENSRNOG00000004312	96.1446	-0.324461	0.218742	-1.4833	0.137995	0.835847
ENSRNOG00000018396	113.393	-0.328351	0.221435	-1.48283	0.138119	0.835847
ENSRNOG00000019955	7.14438	1.37182	0.92517	1.48278	0.138133	0.835847
ENSRNOG00000001237	37.6534	0.366558	0.247264	1.48246	0.138219	0.835847
ENSRNOG00000000438	30.1255	-0.709578	0.478777	-1.48206	0.138324	0.835847
ENSRNOG00000007092	378.804	1.48336	1.00107	1.48177	0.138401	0.835847
ENSRNOG00000018287	26.7649	1.86818	1.26154	1.48087	0.13864	0.835847
ENSRNOG00000022697	49.2268	0.656571	0.443527	1.48034	0.138782	0.835847
ENSRNOG00000021223	145.251	0.400558	0.270657	1.47995	0.138887	0.835847
ENSRNOG00000020466	37.1617	0.468065	0.316286	1.47988	0.138906	0.835847
ENSRNOG00000055096	97.5501	0.346363	0.234049	1.47987	0.138908	0.835847
ENSRNOG00000020543	74.2876	0.340709	0.23023	1.47986	0.13891	0.835847
ENSRNOG00000012584	39.6642	0.506282	0.342254	1.47926	0.139072	0.835847
ENSRNOG00000008691	113.966	-0.559863	0.378603	-1.47876	0.139205	0.835847
ENSRNOG00000055531	201.508	1.47561	0.998184	1.47829	0.139329	0.835847
ENSRNOG00000016638	60.4111	0.422919	0.286122	1.47811	0.13938	0.835847
ENSRNOG00000010930	33.335	0.455685	0.308313	1.47799	0.139409	0.835847
ENSRNOG00000021079	328.764	0.346014	0.234396	1.47619	0.139892	0.835847
ENSRNOG00000008555	368.578	-0.367361	0.248939	-1.4757	0.140024	0.835847
ENSRNOG00000003746	73.7841	1.44488	0.979373	1.47532	0.140128	0.835847
ENSRNOG00000009005	52.7071	0.990736	0.671572	1.47525	0.140146	0.835847
ENSRNOG00000003071	46.0701	0.422356	0.286328	1.47508	0.140192	0.835847
ENSRNOG00000015139	29.9391	1.57707	1.06923	1.47496	0.140223	0.835847
ENSRNOG00000019948	61.5477	0.386498	0.262164	1.47426	0.140411	0.835847
ENSRNOG00000031085	201.005	0.500336	0.339461	1.47391	0.140505	0.835847
ENSRNOG00000003428	49.5906	0.465541	0.315983	1.47331	0.140667	0.835847
ENSRNOG00000037113	139.443	-0.325973	0.221299	-1.473	0.140752	0.835847
ENSRNOG00000060542	21.617	-0.769148	0.522272	-1.47269	0.140833	0.835847
ENSRNOG00000016167	6.219	0.930101	0.631776	1.4722	0.140967	0.835847
ENSRNOG00000009401	186.231	-0.419088	0.284786	-1.47159	0.141132	0.835847
ENSRNOG00000005043	4.6055	-1.17467	0.798338	-1.4714	0.141183	0.835847
ENSRNOG00000053735	5.39417	0.907346	0.616765	1.47114	0.141254	0.835847
ENSRNOG00000001055	54.3932	0.418995	0.284968	1.47032	0.141475	0.835847
ENSRNOG00000021234	7.83344	0.838761	0.570595	1.46998	0.141568	0.835847
ENSRNOG00000019470	33.086	0.847481	0.576808	1.46926	0.141762	0.835847
ENSRNOG00000001607	16.6206	-0.876732	0.596717	-1.46926	0.141762	0.835847
ENSRNOG00000006340	59.1838	-0.510735	0.347623	-1.46922	0.141773	0.835847
ENSRNOG00000021151	89.7352	-0.344432	0.234432	-1.46922	0.141774	0.835847
ENSRNOG00000039284	16.9391	-0.640055	0.43573	-1.46893	0.141853	0.835847
ENSRNOG00000003228	52.3235	0.398729	0.27147	1.46878	0.141893	0.835847
ENSRNOG00000010914	22.2293	0.558467	0.380257	1.46866	0.141926	0.835847
ENSRNOG00000024237	6.86142	-1.27409	0.867576	-1.46856	0.141952	0.835847
ENSRNOG00000012393	58.3355	0.433874	0.295687	1.46734	0.142283	0.835847
ENSRNOG00000060045	41.4189	-0.41031	0.279638	-1.46729	0.142297	0.835847
ENSRNOG00000057569	2396.73	-0.320274	0.21839	-1.46652	0.142506	0.835847
ENSRNOG00000004141	60.8207	-0.612022	0.417345	-1.46646	0.142522	0.835847
ENSRNOG00000017438	5.36218	0.999073	0.681431	1.46614	0.14261	0.835847
ENSRNOG00000028501	92.376	0.343461	0.234368	1.46548	0.142791	0.835847
ENSRNOG00000039871	129.489	0.244704	0.167038	1.46496	0.142931	0.835847
ENSRNOG00000028801	10.4139	-0.860876	0.587674	-1.46489	0.142952	0.835847
ENSRNOG00000038951	289.936	-0.632446	0.431749	-1.46485	0.142963	0.835847
ENSRNOG00000022636	44.2042	-0.498359	0.340241	-1.46472	0.142996	0.835847
ENSRNOG00000056580	2.65896	1.24195	0.847982	1.4646	0.143031	NA
ENSRNOG00000017396	91.0398	-0.403604	0.275618	-1.46436	0.143096	0.835847
ENSRNOG00000011476	6.84235	0.770531	0.526269	1.46414	0.143157	0.835847
ENSRNOG00000000906	332.023	-0.360986	0.246575	-1.464	0.143194	0.835847
ENSRNOG00000002511	5.52541	0.919347	0.628031	1.46385	0.143234	0.835847
ENSRNOG00000012788	67.0227	-0.412269	0.281658	-1.46372	0.143269	0.835847
ENSRNOG00000000411	178.43	-0.354947	0.242526	-1.46354	0.143319	0.835847
ENSRNOG00000019322	75.3075	0.314286	0.214819	1.46303	0.14346	0.835847
ENSRNOG00000020139	74.3966	-0.605175	0.413769	-1.46259	0.143579	0.835847
ENSRNOG00000004219	43.957	0.436081	0.298389	1.46145	0.143891	0.835847
ENSRNOG00000008377	48.9665	0.342267	0.23425	1.46112	0.143983	0.835847
ENSRNOG00000007324	78.1253	-0.400963	0.274461	-1.46091	0.14404	0.835847
ENSRNOG00000004391	60.0404	1.33223	0.911948	1.46086	0.144053	0.835847
ENSRNOG00000009982	63.0101	-0.63454	0.434399	-1.46073	0.144089	0.835847
ENSRNOG00000001880	9.07425	-0.720369	0.493192	-1.46063	0.144118	0.835847
ENSRNOG00000010922	230.149	-0.342894	0.234823	-1.46022	0.144228	0.835847
ENSRNOG00000011823	2.89168	1.21938	0.835446	1.45955	0.144413	NA
ENSRNOG00000008837	135.136	1.40852	0.965126	1.45941	0.144451	0.835847
ENSRNOG00000014475	31.1646	0.548699	0.375977	1.45939	0.144457	0.835847
ENSRNOG00000010409	78.8927	0.325471	0.223085	1.45895	0.144577	0.835847
ENSRNOG00000000184	13.9403	1.60502	1.10038	1.4586	0.144675	0.835847
ENSRNOG00000015437	118.11	-0.27604	0.189331	-1.45797	0.144848	0.835847
ENSRNOG00000006898	106.234	0.458414	0.314426	1.45794	0.144857	0.835847
ENSRNOG00000018621	4.37226	0.957217	0.656621	1.45779	0.144898	0.835847
ENSRNOG00000006130	297.509	-0.414277	0.284291	-1.45723	0.145054	0.835847
ENSRNOG00000047628	14.053	-1.09724	0.753108	-1.45695	0.145131	0.835847
ENSRNOG00000013692	6.70815	0.97381	0.66861	1.45647	0.145263	0.835847
ENSRNOG00000004135	121.823	0.249128	0.171131	1.45577	0.145456	0.835847
ENSRNOG00000055295	175.455	0.517333	0.355551	1.45502	0.145665	0.835847
ENSRNOG00000001163	77.5541	-0.340167	0.233792	-1.455	0.145669	0.835847
ENSRNOG00000025651	10.351	-0.737403	0.506865	-1.45483	0.145716	0.835847
ENSRNOG00000050277	33.8259	-0.525833	0.361457	-1.45476	0.145736	0.835847
ENSRNOG00000000524	111.094	0.304671	0.209432	1.45475	0.145739	0.835847
ENSRNOG00000030625	3212.68	0.982801	0.675582	1.45475	0.145739	0.835847
ENSRNOG00000019573	49.8702	1.15586	0.795296	1.45337	0.14612	0.835847
ENSRNOG00000004532	86.6266	0.526571	0.362311	1.45336	0.146123	0.835847
ENSRNOG00000002791	9.03932	0.994592	0.68435	1.45334	0.14613	0.835847
ENSRNOG00000007596	25.2122	-0.588026	0.404643	-1.4532	0.146169	0.835847
ENSRNOG00000019325	42.5524	0.445555	0.306683	1.45282	0.146273	0.835847
ENSRNOG00000015474	48.9458	0.459244	0.316125	1.45273	0.146298	0.835847
ENSRNOG00000004000	10.683	-0.972534	0.669453	-1.45273	0.146299	0.835847
ENSRNOG00000013587	39.8555	0.411264	0.283103	1.4527	0.146307	0.835847
ENSRNOG00000036692	17.7745	0.847516	0.583414	1.45269	0.146311	0.835847
ENSRNOG00000007089	138.121	-0.495864	0.341349	-1.45266	0.146319	0.835847
ENSRNOG00000019007	514.004	0.341124	0.234833	1.45262	0.146329	0.835847
ENSRNOG00000019702	27.0539	0.572493	0.394186	1.45234	0.146406	0.835847
ENSRNOG00000058568	87.5456	-0.63659	0.43833	-1.45231	0.146417	0.835847
ENSRNOG00000018186	97.2617	0.422429	0.290895	1.45217	0.146454	0.835847
ENSRNOG00000024061	10.1442	-0.972735	0.669854	-1.45216	0.146457	0.835847
ENSRNOG00000036674	5.70833	1.05042	0.723357	1.45214	0.146462	0.835847
ENSRNOG00000021317	246.747	-0.353581	0.243509	-1.45202	0.146496	0.835847
ENSRNOG00000013293	42.3706	-0.549233	0.378261	-1.452	0.146503	0.835847
ENSRNOG00000010646	31.2002	0.672775	0.463472	1.4516	0.146614	0.835847
ENSRNOG00000019850	12.9369	-0.587209	0.404584	-1.45139	0.146672	0.835847
ENSRNOG00000025808	32.405	-0.462907	0.319023	-1.45102	0.146776	0.835847
ENSRNOG00000006114	5.92367	1.22765	0.846124	1.45091	0.146804	0.835847
ENSRNOG00000022171	14.4011	0.604	0.416312	1.45084	0.146826	0.835847
ENSRNOG00000009205	594.081	-0.347845	0.239775	-1.45072	0.146859	0.835847
ENSRNOG00000002075	25.1205	-0.543681	0.374836	-1.45045	0.146933	0.835847
ENSRNOG00000002188	5.88489	-0.956074	0.659385	-1.44995	0.147073	0.835847
ENSRNOG00000007827	17.2803	0.668595	0.461221	1.44962	0.147165	0.835847
ENSRNOG00000031612	17.8111	1.00298	0.692064	1.44925	0.147266	0.835847
ENSRNOG00000023850	18.7963	0.82508	0.569477	1.44884	0.147383	0.835847
ENSRNOG00000008709	16.9685	0.562649	0.388436	1.4485	0.147478	0.835847
ENSRNOG00000048924	80.591	-0.431051	0.297612	-1.44837	0.147514	0.835847
ENSRNOG00000012260	18.6253	0.553773	0.382399	1.44816	0.147573	0.835847
ENSRNOG00000017854	650.093	0.469214	0.324084	1.44782	0.147668	0.835847
ENSRNOG00000021510	8.84474	-0.700096	0.4836	-1.44767	0.147708	0.835847
ENSRNOG00000018212	84.7999	-0.338226	0.233666	-1.44748	0.147764	0.835847
ENSRNOG00000023807	23.1653	-0.516678	0.357022	-1.44719	0.147844	0.835847
ENSRNOG00000003229	248.321	-0.360367	0.249067	-1.44687	0.147933	0.835847
ENSRNOG00000009096	84.9956	0.509457	0.352114	1.44685	0.147938	0.835847
ENSRNOG00000016547	44.8385	-0.754625	0.521577	-1.44681	0.147949	0.835847
ENSRNOG00000012709	10.4566	-0.702905	0.485863	-1.44671	0.147977	0.835847
ENSRNOG00000056017	8.49957	1.04613	0.723215	1.44649	0.148039	0.835847
ENSRNOG00000012811	8.68151	0.781641	0.540645	1.44576	0.148245	0.835847
ENSRNOG00000011213	8.30408	-0.912126	0.630901	-1.44575	0.148247	0.835847
ENSRNOG00000013456	21.7275	-0.531539	0.367688	-1.44562	0.148283	0.835847
ENSRNOG00000056946	31.8815	0.518164	0.35848	1.44545	0.148333	0.835847
ENSRNOG00000011904	110.742	-0.360959	0.249768	-1.44518	0.148408	0.835847
ENSRNOG00000000481	145.482	0.340196	0.23541	1.44512	0.148423	0.835847
ENSRNOG00000002542	30.0607	0.540013	0.3738	1.44466	0.148554	0.835847
ENSRNOG00000013023	407.053	0.309904	0.214534	1.44454	0.148587	0.835847
ENSRNOG00000011568	16.9175	0.682537	0.472514	1.44448	0.148604	0.835847
ENSRNOG00000019481	52.7745	1.72934	1.19736	1.44429	0.148657	0.835847
ENSRNOG00000057578	15.911	1.01622	0.704098	1.4433	0.148936	0.835847
ENSRNOG00000019463	28.5096	-0.561236	0.389022	-1.44268	0.149109	0.835847
ENSRNOG00000017976	688.353	0.314382	0.217925	1.44262	0.149129	0.835847
ENSRNOG00000014753	92.5428	-0.360762	0.250093	-1.44251	0.149157	0.835847
ENSRNOG00000006338	8.64588	-1.10736	0.768106	-1.44167	0.149395	0.835847
ENSRNOG00000013733	37.2603	-0.441464	0.306222	-1.44165	0.149402	0.835847
ENSRNOG00000060008	35.6432	-0.635926	0.441165	-1.44147	0.149451	0.835847
ENSRNOG00000015075	35.89	-0.433782	0.300977	-1.44125	0.149514	0.835847
ENSRNOG00000019413	13.7084	-0.542907	0.376704	-1.4412	0.149527	0.835847
ENSRNOG00000031325	163.231	0.336798	0.233707	1.44111	0.149553	0.835847
ENSRNOG00000009273	120.094	1.3287	0.922338	1.44058	0.149704	0.835847
ENSRNOG00000021006	147.175	0.465639	0.323469	1.43952	0.150004	0.835847
ENSRNOG00000001979	136.912	-0.445585	0.309552	-1.43945	0.150023	0.835847
ENSRNOG00000050044	1136.23	-0.2881	0.200359	-1.43792	0.150458	0.835847
ENSRNOG00000018069	152.483	-0.337941	0.235061	-1.43768	0.150526	0.835847
ENSRNOG00000017988	8.60562	-0.723782	0.503498	-1.43751	0.150574	0.835847
ENSRNOG00000001493	50.7542	0.429559	0.298838	1.43743	0.150596	0.835847
ENSRNOG00000004152	30.3071	-0.718661	0.500001	-1.43732	0.150628	0.835847
ENSRNOG00000006901	151.835	0.270201	0.18803	1.43701	0.150717	0.835847
ENSRNOG00000020646	513.223	-0.343579	0.239165	-1.43658	0.150837	0.835847
ENSRNOG00000002452	43.4921	-0.475338	0.330931	-1.43637	0.150898	0.835847
ENSRNOG00000037446	499.082	0.325867	0.226923	1.43603	0.150995	0.835847
ENSRNOG00000000879	74.262	-0.372406	0.259376	-1.43578	0.151065	0.835847
ENSRNOG00000017051	90.3171	-0.36414	0.253668	-1.4355	0.151146	0.835847
ENSRNOG00000061854	21.2064	0.792335	0.55197	1.43547	0.151154	0.835847
ENSRNOG00000012438	11.445	0.66977	0.466602	1.43542	0.151167	0.835847
ENSRNOG00000031097	10.1309	-0.874598	0.609323	-1.43536	0.151185	0.835847
ENSRNOG00000014689	12.8253	0.73767	0.513986	1.4352	0.151231	0.835847
ENSRNOG00000004812	46.853	0.554663	0.386495	1.43511	0.151255	0.835847
ENSRNOG00000013919	52.3459	0.378675	0.263887	1.43499	0.15129	0.835847
ENSRNOG00000048736	44.2222	0.377789	0.263281	1.43493	0.151308	0.835847
ENSRNOG00000015295	581.277	0.345708	0.240953	1.43475	0.151358	0.835847
ENSRNOG00000003674	10.9345	0.811841	0.565907	1.43458	0.151406	0.835847
ENSRNOG00000009788	108.083	1.49226	1.04028	1.43448	0.151435	0.835847
ENSRNOG00000000847	214.639	0.314201	0.219054	1.43436	0.151471	0.835847
ENSRNOG00000020388	49.3744	-0.375441	0.26175	-1.43435	0.151473	0.835847
ENSRNOG00000032973	5.10084	-0.883365	0.61606	-1.4339	0.151602	0.835847
ENSRNOG00000013961	174.741	0.282675	0.19731	1.43264	0.15196	0.835847
ENSRNOG00000016891	121.338	-0.378755	0.264392	-1.43255	0.151987	0.835847
ENSRNOG00000009447	8.89296	-0.866382	0.60488	-1.43232	0.152052	0.835847
ENSRNOG00000002227	19.3495	-0.592374	0.413631	-1.43213	0.152106	0.835847
ENSRNOG00000027459	17.5547	-0.639997	0.446945	-1.43194	0.152162	0.835847
ENSRNOG00000006583	17.1643	-0.72495	0.506298	-1.43186	0.152183	0.835847
ENSRNOG00000017850	13.3844	0.788811	0.550953	1.43172	0.152224	0.835847
ENSRNOG00000009761	14.3962	1.4992	1.04771	1.43093	0.152449	0.835847
ENSRNOG00000021215	324.942	0.233505	0.163207	1.43073	0.152508	0.835847
ENSRNOG00000030237	1405.53	-0.588347	0.411271	-1.43056	0.152557	0.835847
ENSRNOG00000019861	97.3703	-0.465513	0.325419	-1.4305	0.152572	0.835847
ENSRNOG00000001091	25.3829	0.503337	0.352039	1.42977	0.152782	0.835847
ENSRNOG00000017468	193.221	0.411022	0.287494	1.42967	0.152811	0.835847
ENSRNOG00000021031	939.145	0.391713	0.273998	1.42962	0.152826	0.835847
ENSRNOG00000010165	42.1935	1.05687	0.73959	1.429	0.153005	0.835847
ENSRNOG00000002855	306.01	0.305265	0.213701	1.42847	0.153156	0.835847
ENSRNOG00000014833	40.7718	-0.421848	0.295438	-1.42787	0.153329	0.835847
ENSRNOG00000049994	8.50309	1.04051	0.728758	1.42779	0.153354	0.835847
ENSRNOG00000023589	87.3787	0.367347	0.257308	1.42766	0.153391	0.835847
ENSRNOG00000013806	22.4069	-0.661039	0.463042	-1.4276	0.153407	0.835847
ENSRNOG00000028521	83.2067	0.368578	0.258269	1.42711	0.153549	0.835847
ENSRNOG00000013506	258.832	0.216487	0.151718	1.4269	0.153608	0.835847
ENSRNOG00000013538	89.9263	-0.503787	0.353157	-1.42652	0.153717	0.835847
ENSRNOG00000020865	12.6568	0.841159	0.589662	1.42651	0.153721	0.835847
ENSRNOG00000013767	6.82965	0.838645	0.587945	1.4264	0.153753	0.835847
ENSRNOG00000017195	195.204	0.381899	0.267822	1.42594	0.153884	0.835847
ENSRNOG00000011932	50.3622	-0.326148	0.228781	-1.42559	0.153987	0.835847
ENSRNOG00000053247	96.9427	0.313659	0.220067	1.42529	0.154074	0.835847
ENSRNOG00000020376	23.7097	-0.452487	0.317502	-1.42514	0.154116	0.835847
ENSRNOG00000023683	10.8294	0.647998	0.454815	1.42475	0.154229	0.835847
ENSRNOG00000010330	110.226	0.294634	0.206826	1.42455	0.154286	0.835847
ENSRNOG00000030154	34.315	0.657235	0.461701	1.42351	0.154589	0.835847
ENSRNOG00000012853	31.088	0.460341	0.323417	1.42337	0.15463	0.835847
ENSRNOG00000006632	45.6113	-0.463617	0.325763	-1.42317	0.154686	0.835847
ENSRNOG00000000922	55.8513	-0.379308	0.266545	-1.42306	0.15472	0.835847
ENSRNOG00000016589	383.095	0.338696	0.238064	1.42271	0.15482	0.835847
ENSRNOG00000027175	91.1091	-0.324293	0.227949	-1.42266	0.154835	0.835847
ENSRNOG00000008557	30.2963	-0.489095	0.343817	-1.42255	0.154868	0.835847
ENSRNOG00000007707	65.9696	0.376715	0.264861	1.42231	0.154936	0.835847
ENSRNOG00000045623	12.0336	-0.669506	0.470925	-1.42168	0.155119	0.835847
ENSRNOG00000011461	51.3608	0.448101	0.315212	1.42158	0.155147	0.835847
ENSRNOG00000021891	16.5147	-0.920295	0.647437	-1.42144	0.155188	0.835847
ENSRNOG00000024780	24.7695	0.449629	0.316365	1.42123	0.155249	0.835847
ENSRNOG00000018590	150.696	0.369765	0.260196	1.4211	0.155286	0.835847
ENSRNOG00000011523	149.71	0.336141	0.236567	1.42091	0.155342	0.835847
ENSRNOG00000016595	19.4009	0.605258	0.426069	1.42056	0.155444	0.835847
ENSRNOG00000048723	202.943	-0.360951	0.254113	-1.42043	0.155482	0.835847
ENSRNOG00000018659	54.3768	-0.552802	0.389219	-1.42028	0.155525	0.835847
ENSRNOG00000008399	43.6977	-0.355983	0.250646	-1.42026	0.155532	0.835847
ENSRNOG00000014071	4.43199	-0.977366	0.688226	-1.42012	0.155572	0.835847
ENSRNOG00000060863	1.92281	1.23426	0.869644	1.41927	0.155821	NA
ENSRNOG00000020377	103.883	1.39314	0.981637	1.4192	0.155841	0.83672
ENSRNOG00000013636	14.3334	-0.610502	0.43027	-1.41888	0.155933	0.83672
ENSRNOG00000015180	15.3947	-0.706148	0.497793	-1.41856	0.156028	0.83672
ENSRNOG00000019680	193.05	-0.349789	0.246683	-1.41797	0.1562	0.83672
ENSRNOG00000006818	68.6479	-0.483657	0.341154	-1.41771	0.156275	0.83672
ENSRNOG00000018052	13.0971	-0.638006	0.450035	-1.41768	0.156284	0.83672
ENSRNOG00000011922	24.0079	0.465242	0.328306	1.4171	0.156454	0.83672
ENSRNOG00000024801	20.398	0.647664	0.457106	1.41688	0.156519	0.83672
ENSRNOG00000000541	317.824	-0.239099	0.168804	-1.41644	0.156648	0.83672
ENSRNOG00000013217	25.237	-0.50033	0.353321	-1.41608	0.156753	0.83672
ENSRNOG00000042944	7.06188	0.824163	0.582084	1.41588	0.156809	0.83672
ENSRNOG00000010134	255.673	-0.505773	0.357279	-1.41563	0.156885	0.83672
ENSRNOG00000030520	388.582	-0.288014	0.203497	-1.41532	0.156974	0.83672
ENSRNOG00000006767	9.14008	-0.850368	0.601073	-1.41475	0.157142	0.83672
ENSRNOG00000030530	13.5508	0.672176	0.47522	1.41445	0.157229	0.83672
ENSRNOG00000056524	21.7384	0.6259	0.442537	1.41435	0.15726	0.83672
ENSRNOG00000043295	112.512	-0.384518	0.271902	-1.41418	0.157309	0.83672
ENSRNOG00000004206	214.374	0.436207	0.308479	1.41406	0.157345	0.83672
ENSRNOG00000018170	224.973	0.337564	0.238796	1.41361	0.157476	0.83672
ENSRNOG00000042785	93.7924	0.361195	0.255519	1.41357	0.157488	0.83672
ENSRNOG00000042404	14.8749	0.628794	0.444862	1.41346	0.157521	0.83672
ENSRNOG00000014765	528.345	-0.2574	0.182184	-1.41286	0.157696	0.83672
ENSRNOG00000018123	9.34685	-0.78498	0.555615	-1.41281	0.157711	0.83672
ENSRNOG00000005931	407.687	-0.496348	0.351488	-1.41213	0.157911	0.83672
ENSRNOG00000047505	1.91874	1.17324	0.831067	1.41172	0.158031	NA
ENSRNOG00000019349	52.6614	0.594406	0.421161	1.41135	0.158142	0.83672
ENSRNOG00000004210	32.1784	-0.526497	0.37314	-1.41099	0.158248	0.83672
ENSRNOG00000049380	8.34104	-1.17328	0.831961	-1.41026	0.158464	0.83672
ENSRNOG00000039994	175.023	0.346226	0.245523	1.41016	0.158492	0.83672
ENSRNOG00000020412	581.902	0.283206	0.200842	1.41009	0.158513	0.83672
ENSRNOG00000012410	22.9113	-0.540964	0.383721	-1.40979	0.158603	0.83672
ENSRNOG00000028556	39.8114	0.411174	0.291738	1.4094	0.158718	0.83672
ENSRNOG00000050997	263.596	-0.519115	0.36836	-1.40926	0.158758	0.83672
ENSRNOG00000050742	12.0132	-0.694042	0.492613	-1.4089	0.158865	0.83672
ENSRNOG00000000068	739.47	-0.232663	0.165179	-1.40855	0.158969	0.83672
ENSRNOG00000000989	94.8162	-0.36269	0.257514	-1.40843	0.159005	0.83672
ENSRNOG00000000386	24.0694	1.5366	1.09132	1.40801	0.159127	0.83672
ENSRNOG00000006185	3.68561	1.04553	0.743001	1.40718	0.159375	NA
ENSRNOG00000003728	34.2428	0.459619	0.326686	1.40691	0.159453	0.83672
ENSRNOG00000011582	67.3756	0.379842	0.269992	1.40686	0.159469	0.83672
ENSRNOG00000019854	22.9207	0.585996	0.416549	1.40679	0.15949	0.83672
ENSRNOG00000061995	64.988	0.565995	0.402406	1.40653	0.159567	0.83672
ENSRNOG00000022975	15.924	-0.575293	0.409166	-1.40601	0.15972	0.83672
ENSRNOG00000002141	60.4697	-0.352407	0.250647	-1.40599	0.159727	0.83672
ENSRNOG00000001181	11.7368	-0.690269	0.490984	-1.40589	0.159757	0.83672
ENSRNOG00000020360	85.2095	-0.292216	0.207865	-1.40579	0.159785	0.83672
ENSRNOG00000031965	173.639	-0.265226	0.18868	-1.40569	0.159815	0.83672
ENSRNOG00000013340	437.639	-0.384561	0.273595	-1.40558	0.159848	0.83672
ENSRNOG00000021132	336.573	0.267648	0.190445	1.40538	0.159907	0.83672
ENSRNOG00000023013	15.452	-0.594425	0.423044	-1.40511	0.159987	0.83672
ENSRNOG00000020953	13.2583	-0.662743	0.471726	-1.40493	0.160041	0.83672
ENSRNOG00000006873	3.1495	1.33415	0.949673	1.40485	0.160067	NA
ENSRNOG00000009640	98.7621	0.461968	0.328921	1.4045	0.160171	0.83672
ENSRNOG00000004807	46.9429	0.366141	0.26071	1.4044	0.1602	0.83672
ENSRNOG00000010676	135.57	-0.299907	0.213557	-1.40434	0.160218	0.83672
ENSRNOG00000049437	97.1715	0.398729	0.283979	1.40408	0.160296	0.83672
ENSRNOG00000016965	57.7719	-0.338284	0.241008	-1.40362	0.160431	0.83672
ENSRNOG00000012764	113.973	0.374961	0.267139	1.40362	0.160433	0.83672
ENSRNOG00000015896	92.0259	0.448247	0.319357	1.40359	0.16044	0.83672
ENSRNOG00000013742	56.0235	-0.409898	0.292061	-1.40347	0.160478	0.83672
ENSRNOG00000010795	29.4653	-0.3875	0.276146	-1.40324	0.160544	0.83672
ENSRNOG00000007939	38.4521	0.456701	0.325543	1.40289	0.160649	0.836836
ENSRNOG00000005018	14.9266	-0.606355	0.432444	-1.40216	0.160868	0.837214
ENSRNOG00000009421	864.625	0.426142	0.303933	1.40209	0.160888	0.837214
ENSRNOG00000012557	28.8581	-0.576152	0.411233	-1.40103	0.161204	0.837955
ENSRNOG00000017674	224.259	0.325529	0.232373	1.40089	0.161246	0.837955
ENSRNOG00000001420	151.63	0.364183	0.26002	1.40059	0.161336	0.837955
ENSRNOG00000049105	18.4943	-0.809829	0.57873	-1.39932	0.161716	0.837955
[truncated: 8,577 more rows]

## Sheet: Adipose
	baseMean	log2FoldChange	lfcSE	stat	pvalue	padj
ENSRNOG00000017672	100.528	-3.42592	0.371342	-9.22578	2.81515e-20	2.65722e-16
ENSRNOG00000014453	416.946	-1.52156	0.24767	-6.14351	8.07185e-10	3.80951e-06
ENSRNOG00000018237	796.709	1.89324	0.324235	5.83912	5.24783e-09	1.65114e-05
ENSRNOG00000011250	86.6173	1.77567	0.313313	5.66742	1.44964e-08	3.42078e-05
ENSRNOG00000013704	66.3958	-1.89637	0.386215	-4.91014	9.1013e-07	0.00171814
ENSRNOG00000011573	399.875	1.01021	0.210451	4.80022	1.58489e-06	0.00249329
ENSRNOG00000013484	1231.05	1.36805	0.290736	4.70548	2.53272e-06	0.00319582
ENSRNOG00000043451	2854.76	-3.13931	0.669111	-4.69176	2.70861e-06	0.00319582
ENSRNOG00000003120	45.839	-1.47761	0.318344	-4.64155	3.458e-06	0.00362667
ENSRNOG00000002579	141.788	-1.49571	0.32503	-4.60177	4.1892e-06	0.00381257
ENSRNOG00000018351	60.8429	-1.21706	0.265183	-4.5895	4.44308e-06	0.00381257
ENSRNOG00000004626	40.5566	-1.53907	0.339082	-4.53893	5.65417e-06	0.00444747
ENSRNOG00000058739	103.217	-1.56323	0.350454	-4.46059	8.17326e-06	0.00551274
ENSRNOG00000010047	13.0479	-2.56064	0.574069	-4.46051	8.17654e-06	0.00551274
ENSRNOG00000008755	278.299	0.983209	0.228596	4.30108	1.6997e-05	0.0106956
ENSRNOG00000047708	138.273	0.918842	0.222105	4.13698	3.51905e-05	0.0207602
ENSRNOG00000015550	28.2303	-1.34882	0.330181	-4.08508	4.40621e-05	0.0244648
ENSRNOG00000033206	878.596	1.09904	0.270663	4.06054	4.89597e-05	0.0256739
ENSRNOG00000010833	17.3339	-1.78791	0.447752	-3.99308	6.52213e-05	0.0324012
ENSRNOG00000058571	89.2084	1.13698	0.288172	3.9455	7.96324e-05	0.0375825
ENSRNOG00000009019	155.557	-1.18555	0.307802	-3.85167	0.000117316	0.0508417
ENSRNOG00000032745	143.469	1.0627	0.276082	3.84921	0.0001185	0.0508417
ENSRNOG00000016451	18.7288	-1.75658	0.462327	-3.79943	0.000145029	0.0590174
ENSRNOG00000048148	100.329	1.46765	0.387143	3.79097	0.00015006	0.0590174
ENSRNOG00000018740	695.106	1.02714	0.272476	3.76967	0.000163467	0.0617184
ENSRNOG00000017291	326.884	0.998826	0.266125	3.75322	0.00017458	0.0631573
ENSRNOG00000012110	22.2417	-2.1558	0.575706	-3.74463	0.00018066	0.0631573
ENSRNOG00000050243	734.316	0.95126	0.255218	3.72724	0.000193589	0.0652603
ENSRNOG00000014424	13.4297	-1.94515	0.524654	-3.70749	0.000209321	0.0669931
ENSRNOG00000019484	8.7235	-2.44453	0.660879	-3.69891	0.000216528	0.0669931
ENSRNOG00000025848	11.7114	2.19931	0.595238	3.69484	0.000220022	0.0669931
ENSRNOG00000005580	17.771	-1.90103	0.516583	-3.68001	0.000233221	0.068793
ENSRNOG00000014461	8.24273	-2.36964	0.647557	-3.65935	0.00025286	0.0723256
ENSRNOG00000011794	75.9668	1.13414	0.312685	3.6271	0.000286621	0.0781752
ENSRNOG00000060120	27.7617	1.20612	0.332796	3.62418	0.000289875	0.0781752
ENSRNOG00000010165	21.0212	-1.53343	0.425244	-3.60599	0.000310959	0.079859
ENSRNOG00000010497	7.11922	-2.31661	0.643701	-3.59889	0.000319572	0.079859
ENSRNOG00000020470	12.8777	-1.98944	0.553033	-3.59733	0.0003215	0.079859
ENSRNOG00000012460	19.5364	-1.78109	0.49932	-3.56703	0.00036105	0.0873833
ENSRNOG00000011150	106.627	-0.740031	0.208327	-3.55226	0.000381936	0.0901273
ENSRNOG00000013160	128.961	-1.0439	0.295966	-3.52709	0.000420154	0.095661
ENSRNOG00000008849	32.4111	-2.52064	0.715351	-3.52364	0.000425655	0.095661
ENSRNOG00000010208	20.1101	-1.49322	0.426043	-3.50487	0.000456833	0.0981631
ENSRNOG00000010111	10.9415	-2.09529	0.598568	-3.50051	0.000464373	0.0981631
ENSRNOG00000014996	14.5462	-2.09626	0.600002	-3.49375	0.000476283	0.0981631
ENSRNOG00000021824	90.7633	-0.968903	0.277464	-3.49199	0.000479436	0.0981631
ENSRNOG00000026647	82.6384	-0.97731	0.280286	-3.48683	0.000488788	0.0981631
ENSRNOG00000011875	63.893	-1.04756	0.30654	-3.41738	0.000632281	0.124335
ENSRNOG00000011448	16.8318	-1.67359	0.491326	-3.40626	0.000658584	0.126865
ENSRNOG00000016827	147.296	0.950014	0.279854	3.39467	0.000687106	0.129712
ENSRNOG00000001344	436.573	0.88297	0.261481	3.37681	0.000733318	0.135721
ENSRNOG00000000961	6.71186	2.02401	0.600552	3.37025	0.000750989	0.135932
ENSRNOG00000023708	61.6387	-1.15287	0.342526	-3.36579	0.000763258	0.135932
ENSRNOG00000031665	83.4052	1.08631	0.323498	3.35799	0.000785107	0.137234
ENSRNOG00000000451	80.4517	-1.2678	0.378573	-3.34888	0.000811402	0.139251
ENSRNOG00000008752	16.8178	-1.52232	0.455576	-3.34153	0.000833178	0.140435
ENSRNOG00000016306	101.005	-1.85815	0.557106	-3.33536	0.000851877	0.141068
ENSRNOG00000006893	162.249	1.0568	0.317692	3.32648	0.00087949	0.143129
ENSRNOG00000023605	90.6577	0.914824	0.278404	3.28596	0.00101635	0.162599
ENSRNOG00000052429	14.9661	-1.79085	0.545947	-3.28026	0.00103713	0.163157
ENSRNOG00000019311	17.1032	-1.73798	0.532044	-3.26662	0.00108841	0.168419
ENSRNOG00000021345	34.4145	-1.504	0.462295	-3.25334	0.00114056	0.173641
ENSRNOG00000004090	15.4392	1.94444	0.599584	3.24298	0.00118286	0.174732
ENSRNOG00000000036	36.9453	-1.12289	0.3463	-3.24253	0.00118475	0.174732
ENSRNOG00000006353	14.7217	-2.00241	0.62169	-3.22092	0.0012778	0.1819
ENSRNOG00000013215	12.3541	-2.16086	0.670945	-3.22062	0.00127913	0.1819
ENSRNOG00000011260	147.716	0.818074	0.254525	3.21411	0.00130848	0.1819
ENSRNOG00000020250	8.03051	-2.34143	0.728581	-3.21368	0.00131044	0.1819
ENSRNOG00000014479	69.9623	-0.997324	0.311203	-3.20474	0.00135183	0.182544
ENSRNOG00000046699	16.3375	-1.87944	0.58653	-3.20433	0.00135376	0.182544
ENSRNOG00000004772	45.23	-1.20948	0.378288	-3.19725	0.00138745	0.184452
ENSRNOG00000042838	45.9271	-1.27713	0.400695	-3.18729	0.00143611	0.185928
ENSRNOG00000016281	408.934	-0.727572	0.228299	-3.18692	0.00143794	0.185928
ENSRNOG00000016357	37.5326	-1.17568	0.371126	-3.16788	0.00153557	0.195868
ENSRNOG00000061153	4.26875	2.33878	0.738562	3.16667	0.00154198	NA
ENSRNOG00000020871	34.684	-1.11665	0.353185	-3.16167	0.00156869	0.197425
ENSRNOG00000026953	7.45375	-2.0784	0.659182	-3.15299	0.00161605	0.1985
ENSRNOG00000011063	11.1308	1.69919	0.539014	3.15241	0.00161929	0.1985
ENSRNOG00000001229	212.988	-0.648692	0.207193	-3.13085	0.00174298	0.210617
ENSRNOG00000001004	84.6734	-0.787372	0.251754	-3.12754	0.00176276	0.210617
ENSRNOG00000016460	221.469	-0.776103	0.248697	-3.12068	0.00180436	0.212892
ENSRNOG00000029549	563.334	0.770042	0.247291	3.11391	0.00184625	0.214693
ENSRNOG00000047218	247.567	1.02303	0.328851	3.11091	0.00186511	0.214693
ENSRNOG00000012442	6.1458	-2.77613	0.898444	-3.08993	0.00200206	0.219215
ENSRNOG00000001193	10.9954	1.59783	0.517363	3.08842	0.00201222	0.219215
ENSRNOG00000049829	18.2123	-1.52508	0.493863	-3.08807	0.0020146	0.219215
ENSRNOG00000001338	289.475	0.88052	0.285139	3.08804	0.00201482	0.219215
ENSRNOG00000021579	198.072	0.674462	0.218471	3.0872	0.00202052	0.219215
ENSRNOG00000006019	188.947	-1.08589	0.352994	-3.07623	0.00209637	0.221713
ENSRNOG00000001414	32.728	-1.5466	0.503004	-3.07474	0.00210688	0.221713
ENSRNOG00000006873	414.528	1.13627	0.369782	3.0728	0.00212059	0.221713
ENSRNOG00000025691	25.8469	-1.55804	0.507738	-3.06858	0.00215079	0.221713
ENSRNOG00000000589	258.967	0.90392	0.294874	3.06545	0.00217343	0.221713
ENSRNOG00000018397	15.3178	-1.33339	0.435599	-3.06106	0.00220558	0.221713
ENSRNOG00000020587	16.1058	-1.49578	0.4887	-3.06073	0.00220797	0.221713
ENSRNOG00000008989	219.406	0.855956	0.280209	3.0547	0.00225282	0.223836
ENSRNOG00000052810	74.6844	-0.923385	0.303346	-3.044	0.00233454	0.229539
ENSRNOG00000050210	132.168	-1.09195	0.359558	-3.03693	0.00238998	0.23164
ENSRNOG00000024085	33.1651	-1.48061	0.487837	-3.03505	0.00240499	0.23164
ENSRNOG00000054016	8.40275	2.4636	0.815604	3.02058	0.00252294	0.24019
ENSRNOG00000038361	243.4	0.981298	0.325151	3.01798	0.00254466	0.24019
ENSRNOG00000023538	19.1542	-1.3433	0.446843	-3.00619	0.00264541	0.245999
ENSRNOG00000000768	19.7401	-2.89777	0.964407	-3.00471	0.00265832	0.245999
ENSRNOG00000018770	3.838	-2.23663	0.746616	-2.9957	0.0027382	NA
ENSRNOG00000018267	14.3013	-1.65849	0.55366	-2.99549	0.00274001	0.251097
ENSRNOG00000029726	101.849	0.757017	0.253459	2.98674	0.00281969	0.255914
ENSRNOG00000019549	194.474	-0.880469	0.295208	-2.98254	0.0028587	0.256983
ENSRNOG00000027257	4.39297	-2.048	0.691718	-2.96074	0.00306901	NA
ENSRNOG00000005126	10.9054	-2.04295	0.690833	-2.95723	0.00310412	0.276413
ENSRNOG00000048924	29.173	-1.10061	0.372942	-2.95116	0.00316587	0.276971
ENSRNOG00000010676	69.9032	-0.875237	0.296606	-2.95084	0.00316908	0.276971
ENSRNOG00000002636	73.1694	0.991102	0.336334	2.94678	0.00321103	0.278064
ENSRNOG00000009068	3.18481	-2.23948	0.762882	-2.93556	0.0033295	NA
ENSRNOG00000003276	169.261	-0.72586	0.247517	-2.93256	0.00336178	0.288472
ENSRNOG00000017780	370.237	0.837139	0.285895	2.92813	0.00341006	0.289978
ENSRNOG00000003307	212.612	0.640981	0.219566	2.91931	0.00350811	0.290109
ENSRNOG00000010646	6.69333	-2.05186	0.703462	-2.91681	0.00353636	0.290109
ENSRNOG00000007367	13.5406	-1.50891	0.517399	-2.91635	0.00354155	0.290109
ENSRNOG00000017496	12.3639	-1.66965	0.572745	-2.91518	0.00355489	0.290109
ENSRNOG00000020578	16.9583	-1.39458	0.478622	-2.91373	0.00357138	0.290109
ENSRNOG00000002403	41.8374	-1.1297	0.388002	-2.91158	0.00359601	0.290109
ENSRNOG00000016322	61.0028	0.947529	0.326107	2.90558	0.00366576	0.29323
ENSRNOG00000013973	17.8244	-2.63556	0.908581	-2.90075	0.00372276	0.293689
ENSRNOG00000053203	23.5708	1.16286	0.401009	2.89982	0.00373373	0.293689
ENSRNOG00000061519	37.6642	1.0129	0.349825	2.89544	0.00378632	0.295364
ENSRNOG00000045636	65.8554	-1.07158	0.37081	-2.88983	0.00385456	0.296051
ENSRNOG00000025502	12.9437	-1.44537	0.500204	-2.88956	0.00385785	0.296051
ENSRNOG00000010423	10.5349	-1.66441	0.577226	-2.88347	0.00393318	0.299398
ENSRNOG00000059474	22.9796	-1.31019	0.454915	-2.88007	0.00397588	0.300227
ENSRNOG00000021693	76.9106	-1.0212	0.35538	-2.87355	0.00405886	0.303388
ENSRNOG00000008643	11.2752	1.62609	0.566422	2.87081	0.00409427	0.303388
ENSRNOG00000008988	113.806	0.806042	0.280922	2.86927	0.00411417	0.303388
ENSRNOG00000059497	12.8391	1.50482	0.526243	2.85956	0.00424233	0.310414
ENSRNOG00000002387	8.6043	-1.69276	0.592911	-2.85499	0.00430378	0.312487
ENSRNOG00000007267	34.3226	-0.910982	0.319661	-2.84984	0.00437411	0.31517
ENSRNOG00000032844	182.048	-0.79775	0.280943	-2.83955	0.00451776	0.323054
ENSRNOG00000061844	10.5415	1.54465	0.544452	2.83708	0.00455288	0.323117
ENSRNOG00000014513	11.0077	1.56555	0.552903	2.83151	0.00463283	0.326338
ENSRNOG00000024535	26.5317	1.23669	0.437251	2.82833	0.00467908	0.326545
ENSRNOG00000005397	213.404	-0.521437	0.184477	-2.82657	0.00470497	0.326545
ENSRNOG00000005589	20.6297	-1.18327	0.419533	-2.82044	0.00479584	0.328521
ENSRNOG00000056106	21.9698	-1.45655	0.516517	-2.81995	0.00480305	0.328521
ENSRNOG00000003515	201.78	0.785545	0.278806	2.81753	0.00483944	0.32863
ENSRNOG00000021274	78.4996	-0.8186	0.290974	-2.81331	0.0049034	0.330018
ENSRNOG00000013589	196.632	-0.77544	0.275802	-2.81158	0.00492982	0.330018
ENSRNOG00000025185	4.35534	-2.46836	0.878045	-2.8112	0.00493566	NA
ENSRNOG00000005903	63.0392	-0.831807	0.296507	-2.80536	0.00502612	0.334095
ENSRNOG00000018179	15.688	1.16881	0.41809	2.79559	0.00518047	0.339974
ENSRNOG00000021475	17.9072	-1.36814	0.48946	-2.79521	0.00518659	0.339974
ENSRNOG00000031168	8.10895	-1.83804	0.659137	-2.78856	0.00529429	0.34441
ENSRNOG00000005825	332.398	-0.89353	0.320729	-2.78593	0.00533741	0.34441
ENSRNOG00000010370	103.402	0.838381	0.301106	2.78434	0.00536374	0.34441
ENSRNOG00000056955	47.1602	-1.13449	0.408057	-2.78023	0.00543208	0.346362
ENSRNOG00000019500	13.2996	1.84918	0.665626	2.77811	0.00546753	0.346362
ENSRNOG00000006587	49.9417	0.749897	0.270355	2.77375	0.00554149	0.347323
ENSRNOG00000021573	70.1458	-0.958863	0.34605	-2.77088	0.00559058	0.347323
ENSRNOG00000020918	692.878	-0.564815	0.203851	-2.77073	0.00559309	0.347323
ENSRNOG00000028353	70.9969	-0.712371	0.257311	-2.76852	0.00563114	0.347401
ENSRNOG00000026941	43.7434	-1.0002	0.361717	-2.76515	0.0056897	0.347408
ENSRNOG00000016265	39.8704	-0.850947	0.308054	-2.76233	0.00573899	0.347408
ENSRNOG00000017762	165.399	-0.835902	0.302949	-2.75921	0.00579405	0.347408
ENSRNOG00000007808	6.28374	-2.55353	0.925768	-2.75828	0.00581064	0.347408
ENSRNOG00000000201	409.432	0.84111	0.305034	2.75743	0.00582578	0.347408
ENSRNOG00000001192	42.7386	-1.05441	0.382854	-2.75408	0.00588572	0.347408
ENSRNOG00000018715	22.3002	-1.39994	0.508737	-2.7518	0.00592688	0.347408
ENSRNOG00000013223	215.655	0.805258	0.292687	2.75126	0.0059367	0.347408
ENSRNOG00000018718	9.10892	-1.98923	0.723647	-2.7489	0.00597963	0.347408
ENSRNOG00000007748	6.40805	-1.97428	0.718491	-2.74782	0.0059993	0.347408
ENSRNOG00000021174	68.4984	1.00454	0.365938	2.74512	0.00604882	0.348139
ENSRNOG00000006670	11.4245	-1.65192	0.60302	-2.7394	0.00615507	0.352107
ENSRNOG00000000485	18.3909	-1.36022	0.497315	-2.73513	0.00623549	0.35259
ENSRNOG00000016560	46.8476	-0.93811	0.343003	-2.73499	0.00623821	0.35259
ENSRNOG00000012771	78.6761	-0.73261	0.268204	-2.73154	0.00630398	0.354186
ENSRNOG00000002470	18.9497	-1.25934	0.461473	-2.72896	0.0063534	0.354851
ENSRNOG00000020235	240.072	-0.577384	0.211935	-2.72434	0.00644304	0.35774
ENSRNOG00000011566	8.22203	1.85047	0.68054	2.71912	0.00654556	0.361307
ENSRNOG00000006916	86.8572	0.769179	0.283524	2.71292	0.00666924	0.365994
ENSRNOG00000009084	24.9749	1.23244	0.45534	2.70665	0.00679666	0.370831
ENSRNOG00000039745	223.958	0.751507	0.27833	2.70006	0.00693271	0.376079
ENSRNOG00000007345	61.9719	0.740817	0.274742	2.69641	0.00700915	0.378053
ENSRNOG00000005195	663.885	-0.782882	0.290734	-2.69278	0.00708593	0.37974
ENSRNOG00000059477	14.8964	1.37409	0.510818	2.68997	0.00714579	0.37974
ENSRNOG00000005868	24.6854	1.0364	0.385385	2.68926	0.0071611	0.37974
ENSRNOG00000019434	6.01169	-2.06286	0.768727	-2.68347	0.00728614	0.384212
ENSRNOG00000055694	55.1124	1.00705	0.37604	2.67803	0.00740563	0.388343
ENSRNOG00000007033	15.4902	-1.18213	0.442902	-2.66905	0.00760653	0.393633
ENSRNOG00000021139	68.3198	-0.82806	0.310319	-2.66842	0.00762094	0.393633
ENSRNOG00000056246	377.53	-0.671719	0.251774	-2.66795	0.00763161	0.393633
ENSRNOG00000048849	4.12991	-2.03887	0.764601	-2.66658	0.00766278	NA
ENSRNOG00000006543	58.175	0.921716	0.345868	2.66494	0.00770029	0.395016
ENSRNOG00000019328	13.608	-1.32913	0.499606	-2.66036	0.00780577	0.396517
ENSRNOG00000057369	36.6572	1.13093	0.425437	2.65829	0.00785389	0.396517
ENSRNOG00000007980	14.3674	1.32051	0.496949	2.65724	0.00787822	0.396517
ENSRNOG00000015237	4.41862	-2.00881	0.756192	-2.65648	0.00789619	NA
ENSRNOG00000022576	116.596	0.690073	0.259776	2.65642	0.00789757	0.396517
ENSRNOG00000019630	109.3	1.0778	0.406237	2.65313	0.0079748	0.398276
ENSRNOG00000007041	269.875	0.7732	0.292869	2.64009	0.00828841	0.408361
ENSRNOG00000032768	12.2138	1.41868	0.537449	2.63966	0.00829889	0.408361
ENSRNOG00000000655	30.5397	-1.0697	0.405384	-2.63873	0.00832181	0.408361
ENSRNOG00000036984	75.8434	0.874795	0.331706	2.63726	0.00835794	0.408361
ENSRNOG00000007949	455.338	0.794147	0.301288	2.63583	0.00839306	0.408361
ENSRNOG00000002050	1650.15	-0.876787	0.333622	-2.62808	0.00858673	0.415642
ENSRNOG00000002754	26.6129	1.01527	0.387773	2.6182	0.00883938	0.425688
ENSRNOG00000005365	2.41366	2.24006	0.85593	2.6171	0.00886803	NA
ENSRNOG00000024577	137.461	0.783046	0.299417	2.61524	0.00891657	0.426157
ENSRNOG00000014080	4.99108	-2.33618	0.894025	-2.6131	0.00897251	NA
ENSRNOG00000039265	39.1271	-0.884283	0.338444	-2.61279	0.00898065	0.426157
ENSRNOG00000031506	16.1333	1.15493	0.442056	2.61264	0.00898456	0.426157
ENSRNOG00000037563	7.06484	-1.75395	0.671809	-2.61079	0.00903335	0.426329
ENSRNOG00000013468	37.8887	1.05625	0.405141	2.6071	0.00913119	0.428802
ENSRNOG00000019439	49.1416	-0.796424	0.305764	-2.6047	0.00919545	0.429682
ENSRNOG00000028415	9.00793	-1.67448	0.644468	-2.59823	0.00937047	0.435704
ENSRNOG00000002225	8.94069	-1.71651	0.661861	-2.59346	0.00950151	0.438785
ENSRNOG00000023640	34.8234	-0.837997	0.323396	-2.59124	0.00956317	0.438785
ENSRNOG00000011022	205.149	0.742737	0.286686	2.59077	0.00957619	0.438785
ENSRNOG00000061215	691.529	0.680527	0.263236	2.58523	0.00973136	0.443741
ENSRNOG00000016957	15.8677	1.29225	0.500615	2.58133	0.00984192	0.445188
ENSRNOG00000013253	38.1754	0.826102	0.320261	2.57946	0.00989545	0.445188
ENSRNOG00000023202	131.677	0.743293	0.288194	2.57914	0.0099046	0.445188
ENSRNOG00000049351	4.06365	-2.44183	0.94738	-2.57746	0.00995308	NA
ENSRNOG00000053811	46.3234	0.910399	0.353315	2.57674	0.00997382	0.446175
ENSRNOG00000007546	11.7401	-1.54128	0.599607	-2.57049	0.0101556	0.446945
ENSRNOG00000012865	21.7833	-0.9665	0.376091	-2.56986	0.010174	0.446945
ENSRNOG00000003763	25.4331	-0.91777	0.357374	-2.56809	0.0102261	0.446945
ENSRNOG00000017188	18.4757	-1.15305	0.448996	-2.56806	0.0102271	0.446945
ENSRNOG00000015075	102.092	-0.803563	0.31291	-2.56803	0.0102278	0.446945
ENSRNOG00000012494	4.57204	-1.81972	0.709198	-2.56588	0.0102916	NA
ENSRNOG00000011881	242.147	0.61567	0.240277	2.56234	0.010397	0.452247
ENSRNOG00000025998	6.45517	-1.81932	0.71131	-2.55771	0.0105364	0.456208
ENSRNOG00000047439	7.01954	1.81634	0.710985	2.55468	0.0106285	0.458092
ENSRNOG00000009409	5.48997	-1.6933	0.663768	-2.55104	0.0107403	0.458968
ENSRNOG00000053239	32.5926	-1.07917	0.423061	-2.55085	0.010746	0.458968
ENSRNOG00000016156	14.1918	-1.08392	0.426026	-2.54426	0.0109509	0.465612
ENSRNOG00000009224	12.4863	-1.42903	0.563479	-2.53608	0.01121	0.474489
ENSRNOG00000060844	3.01141	-2.12836	0.839589	-2.535	0.0112447	NA
ENSRNOG00000005700	3.56012	-2.30126	0.90979	-2.52944	0.0114245	NA
ENSRNOG00000012934	47.8644	0.90695	0.358613	2.52905	0.0114371	0.481942
ENSRNOG00000024135	72.4761	0.666317	0.263652	2.52726	0.0114957	0.482256
ENSRNOG00000004737	17.4594	-1.62702	0.646188	-2.51788	0.0118065	0.491546
ENSRNOG00000013009	89.1444	-0.783131	0.311083	-2.51744	0.0118213	0.491546
ENSRNOG00000013642	12.571	-1.60412	0.638539	-2.51217	0.0119991	0.495133
ENSRNOG00000002045	24.9049	-1.00994	0.402083	-2.51178	0.0120124	0.495133
ENSRNOG00000004360	11.6894	-1.49718	0.597684	-2.50496	0.0122464	0.498466
ENSRNOG00000019831	105.094	-0.59762	0.238804	-2.50255	0.0123303	0.498466
ENSRNOG00000005796	59.1301	-0.778569	0.311324	-2.50083	0.0123901	0.498466
ENSRNOG00000018767	52.6785	-0.681395	0.272583	-2.49977	0.0124275	0.498466
ENSRNOG00000006462	16.5127	-1.2414	0.496696	-2.49931	0.0124434	0.498466
ENSRNOG00000014004	311.689	0.61033	0.244285	2.49843	0.0124744	0.498466
ENSRNOG00000018569	278.293	0.51117	0.204686	2.49733	0.0125132	0.498466
ENSRNOG00000020607	167.064	0.647329	0.259274	2.4967	0.0125356	0.498466
ENSRNOG00000011936	162.56	0.744119	0.298153	2.49577	0.0125686	0.498466
ENSRNOG00000019587	153.828	0.685342	0.274953	2.49258	0.0126818	0.50085
ENSRNOG00000024903	3647.07	0.797463	0.320311	2.48965	0.0127869	0.502899
ENSRNOG00000020049	35.919	-0.881962	0.354614	-2.4871	0.0128789	0.504413
ENSRNOG00000016484	61.929	0.639969	0.257751	2.4829	0.0130318	0.50551
ENSRNOG00000014664	27.8238	-1.18236	0.477135	-2.47804	0.0132105	0.50551
ENSRNOG00000019982	340.744	0.722507	0.291653	2.47728	0.0132388	0.50551
ENSRNOG00000017901	1224	0.748881	0.302375	2.47666	0.0132618	0.50551
ENSRNOG00000011778	100.703	0.834244	0.336865	2.47649	0.013268	0.50551
ENSRNOG00000021403	84.8415	-1.00475	0.406134	-2.47394	0.0133632	0.50551
ENSRNOG00000014333	41.3034	-0.853827	0.345194	-2.47347	0.0133807	0.50551
ENSRNOG00000000991	150.796	-0.621759	0.251529	-2.47192	0.0134389	0.50551
ENSRNOG00000018598	12.4168	1.34186	0.543091	2.47078	0.0134818	0.50551
ENSRNOG00000023972	17.9749	-1.3967	0.56541	-2.47024	0.0135024	0.50551
ENSRNOG00000014319	26.3186	0.946726	0.383316	2.46983	0.0135177	0.50551
ENSRNOG00000009716	57.9247	-0.867699	0.351439	-2.46899	0.0135495	0.50551
ENSRNOG00000010092	4.07382	-1.80622	0.731772	-2.46828	0.0135764	NA
ENSRNOG00000043249	18.3835	-1.30729	0.530764	-2.46303	0.0137769	0.506721
ENSRNOG00000019737	93.5195	-0.632863	0.257163	-2.46095	0.0138571	0.506721
ENSRNOG00000011913	55.3378	-0.868216	0.353106	-2.4588	0.0139404	0.506721
ENSRNOG00000009515	26.7366	0.926904	0.376995	2.45867	0.0139455	0.506721
ENSRNOG00000004030	27.0949	1.00386	0.408456	2.45769	0.0139833	0.506721
ENSRNOG00000018395	48.6455	0.762911	0.31043	2.45759	0.0139872	0.506721
ENSRNOG00000013968	54.7398	-0.951943	0.387426	-2.4571	0.0140065	0.506721
ENSRNOG00000019804	38.146	-0.903997	0.368645	-2.45221	0.014198	0.506721
ENSRNOG00000025558	5.33693	2.06133	0.840685	2.45196	0.0142079	0.506721
ENSRNOG00000021245	23.826	-1.01708	0.414842	-2.45173	0.014217	0.506721
ENSRNOG00000014350	74.2865	-1.43673	0.58629	-2.45055	0.014264	0.506721
ENSRNOG00000016250	74.1398	0.745481	0.304412	2.44892	0.0143285	0.506721
ENSRNOG00000024848	11.8178	-1.40061	0.57195	-2.44883	0.0143322	0.506721
ENSRNOG00000018123	8.19017	-1.77384	0.72498	-2.44674	0.0144156	0.506721
ENSRNOG00000008353	51.7213	0.893546	0.36547	2.44493	0.0144882	0.506721
ENSRNOG00000019582	6.39029	-1.84899	0.756681	-2.44356	0.0145432	0.506721
ENSRNOG00000017628	39.3764	-0.978334	0.401071	-2.4393	0.0147155	0.506721
ENSRNOG00000018937	45.5449	0.689023	0.282474	2.43925	0.0147179	0.506721
ENSRNOG00000005243	30.3132	0.934929	0.383288	2.43924	0.0147183	0.506721
ENSRNOG00000017359	228.85	-0.740978	0.30385	-2.43863	0.014743	0.506721
ENSRNOG00000007744	14.7962	1.30799	0.536645	2.43734	0.0147957	0.506721
ENSRNOG00000018533	10.5336	1.19267	0.489505	2.43647	0.0148313	0.506721
ENSRNOG00000013241	60.6035	-0.945017	0.387869	-2.43643	0.014833	0.506721
ENSRNOG00000006943	18.5651	0.953547	0.391517	2.43552	0.0148704	0.506721
ENSRNOG00000008309	7.37856	-1.99765	0.822852	-2.42771	0.0151944	0.514684
ENSRNOG00000014963	335.182	-0.552617	0.227708	-2.42687	0.0152298	0.514684
ENSRNOG00000011931	680.842	0.600015	0.24733	2.42597	0.0152677	0.514684
ENSRNOG00000016103	61.525	-0.922181	0.380551	-2.42328	0.0153811	0.516663
ENSRNOG00000017241	31.5306	0.905332	0.374196	2.4194	0.015546	0.51903
ENSRNOG00000009097	215.509	0.615722	0.254674	2.41768	0.0156196	0.51903
ENSRNOG00000023195	12.934	-1.11509	0.461369	-2.41691	0.0156529	0.51903
ENSRNOG00000016547	10.8216	-1.57961	0.653685	-2.41648	0.0156715	0.51903
ENSRNOG00000016367	56.3105	-0.659189	0.273307	-2.4119	0.0158697	0.523756
ENSRNOG00000023768	13.3322	1.45502	0.603997	2.40899	0.0159966	0.526104
ENSRNOG00000059753	4.22066	-2.21492	0.920431	-2.40639	0.0161109	NA
ENSRNOG00000049063	25.8298	1.1017	0.458564	2.4025	0.0162832	0.533671
ENSRNOG00000000907	13.3827	-1.18741	0.49507	-2.39847	0.0164637	0.537541
ENSRNOG00000015557	5521.51	-0.554121	0.231141	-2.39733	0.0165152	0.537541
ENSRNOG00000027030	24.1716	1.22437	0.511233	2.39494	0.0166232	0.539198
ENSRNOG00000010105	45.5892	-1.01297	0.423389	-2.39253	0.0167328	0.539717
ENSRNOG00000032948	21.8935	-1.04913	0.438586	-2.39207	0.0167536	0.539717
ENSRNOG00000004312	70.9538	-0.735138	0.307626	-2.38971	0.0168615	0.541229
ENSRNOG00000050784	24.0114	0.898013	0.375966	2.38855	0.0169152	0.541229
ENSRNOG00000008067	61.5465	0.642554	0.269765	2.38191	0.0172233	0.548905
ENSRNOG00000026742	98.0725	0.59769	0.251111	2.38018	0.0173043	0.548905
ENSRNOG00000011044	198.007	0.601404	0.252804	2.37893	0.0173629	0.548905
ENSRNOG00000050869	39.4333	-1.05669	0.444284	-2.37841	0.0173877	0.548905
ENSRNOG00000015131	11.6627	-1.36109	0.57284	-2.37604	0.0174996	0.549295
ENSRNOG00000011800	30.0983	-1.77197	0.746461	-2.37382	0.0176051	0.549295
ENSRNOG00000006850	3.69943	-1.71159	0.721068	-2.37369	0.0176111	NA
ENSRNOG00000010319	28.629	-0.781817	0.329626	-2.37183	0.0177003	0.549295
ENSRNOG00000004477	65.8582	-0.806904	0.340258	-2.37145	0.0177187	0.549295
ENSRNOG00000001135	17.5921	1.097	0.46269	2.37091	0.0177443	0.549295
ENSRNOG00000022967	61.6035	0.655687	0.276567	2.37081	0.0177492	0.549295
ENSRNOG00000031263	268.792	0.707038	0.298645	2.36749	0.0179093	0.550487
ENSRNOG00000001273	21.8109	-0.862329	0.364322	-2.36694	0.0179356	0.550487
ENSRNOG00000008144	30.2518	-0.842146	0.35626	-2.36385	0.0180861	0.550487
ENSRNOG00000003848	33.2749	-0.764294	0.323405	-2.36327	0.0181143	0.550487
ENSRNOG00000008965	16.0475	-1.31916	0.558278	-2.36291	0.0181318	0.550487
ENSRNOG00000023830	10.0182	-1.44617	0.612246	-2.36208	0.0181728	0.550487
ENSRNOG00000027230	58.6019	-0.7844	0.332147	-2.36161	0.018196	0.550487
ENSRNOG00000045738	19.058	1.28031	0.543072	2.35754	0.0183966	0.553854
ENSRNOG00000008970	82.4383	0.776247	0.329645	2.3548	0.0185329	0.553854
ENSRNOG00000046028	4.50556	-2.05231	0.871591	-2.35467	0.0185393	NA
ENSRNOG00000047931	850.496	-0.724454	0.308014	-2.35202	0.0186719	0.553854
ENSRNOG00000004483	29.9486	-0.817395	0.347572	-2.35173	0.0186865	0.553854
ENSRNOG00000010034	47.3644	-0.877482	0.373317	-2.3505	0.0187482	0.553854
ENSRNOG00000046905	16.9752	-1.27417	0.542313	-2.34951	0.0187983	0.553854
ENSRNOG00000016117	104.929	-0.650279	0.276903	-2.3484	0.0188543	0.553854
ENSRNOG00000030871	117.781	0.734612	0.312969	2.34723	0.0189134	0.553854
ENSRNOG00000053362	492.004	0.603702	0.257293	2.34636	0.0189577	0.553854
ENSRNOG00000022505	6.67706	-1.72075	0.733417	-2.34622	0.0189651	0.553854
ENSRNOG00000020892	31.0738	-0.806196	0.343929	-2.34408	0.0190743	0.553854
ENSRNOG00000042499	184.349	-0.567121	0.241959	-2.34388	0.0190845	0.553854
ENSRNOG00000004161	55.0473	0.698809	0.298246	2.34306	0.0191263	0.553854
ENSRNOG00000009440	97.8755	0.648725	0.276877	2.34301	0.0191288	0.553854
ENSRNOG00000030151	16.5257	1.19668	0.5119	2.33772	0.0194018	0.555705
ENSRNOG00000007241	199.198	0.625747	0.26772	2.33731	0.0194228	0.555705
ENSRNOG00000002032	6.54502	-1.60438	0.686832	-2.33591	0.0194957	0.555705
ENSRNOG00000012940	6.11408	1.4974	0.641157	2.33547	0.0195189	0.555705
ENSRNOG00000015768	84.2806	0.822617	0.352231	2.33545	0.01952	0.555705
ENSRNOG00000015939	142.609	0.582454	0.249497	2.33451	0.0195689	0.555705
ENSRNOG00000049908	12.1008	-1.22288	0.524194	-2.33287	0.019655	0.555705
ENSRNOG00000009074	11.0223	-1.42051	0.608956	-2.3327	0.0196637	0.555705
ENSRNOG00000016617	20.9191	-0.951979	0.408905	-2.32812	0.0199059	0.560688
ENSRNOG00000004300	45.9972	0.761428	0.327197	2.32712	0.0199588	0.560688
ENSRNOG00000004461	6.06902	-1.5998	0.68831	-2.32425	0.0201121	0.562698
ENSRNOG00000028196	13.3528	1.23351	0.530872	2.32355	0.0201496	0.562698
ENSRNOG00000010428	21.856	-1.09771	0.473075	-2.32038	0.0203204	0.565794
ENSRNOG00000021161	4.28576	-1.71652	0.740938	-2.31669	0.0205205	NA
ENSRNOG00000004076	8.97772	-1.45787	0.629631	-2.31543	0.0205895	0.571116
ENSRNOG00000004494	41.246	-0.785347	0.339519	-2.31312	0.0207161	0.571116
ENSRNOG00000001720	130.694	-0.690583	0.298599	-2.31274	0.0207368	0.571116
ENSRNOG00000056600	28.8391	0.881652	0.381265	2.31244	0.0207535	0.571116
ENSRNOG00000009478	9.19788	1.7122	0.741783	2.30823	0.0209866	0.572838
ENSRNOG00000013343	27.0078	-0.92419	0.400538	-2.30737	0.021034	0.572838
ENSRNOG00000018153	214.117	0.573226	0.248741	2.30451	0.0211939	0.572838
ENSRNOG00000005917	53.5474	-0.71401	0.310177	-2.30194	0.0213384	0.572838
ENSRNOG00000010894	17.0674	-1.01676	0.441919	-2.30079	0.0214035	0.572838
ENSRNOG00000020679	25.3163	-1.04428	0.453907	-2.30064	0.021412	0.572838
ENSRNOG00000011740	9.95728	-1.70451	0.741283	-2.2994	0.0214821	0.572838
ENSRNOG00000014710	15.8891	-1.25786	0.547085	-2.2992	0.0214936	0.572838
ENSRNOG00000016973	13.5255	1.17937	0.513149	2.2983	0.021545	0.572838
ENSRNOG00000019424	75.7829	0.719043	0.312947	2.29765	0.0215818	0.572838
ENSRNOG00000052354	16.1144	-0.964589	0.420332	-2.29483	0.021743	0.572838
ENSRNOG00000012475	66.8975	0.767289	0.334387	2.29461	0.0217553	0.572838
ENSRNOG00000001190	22.3974	-1.07384	0.468045	-2.29432	0.0217722	0.572838
ENSRNOG00000031814	100.493	-0.655018	0.285501	-2.29428	0.0217746	0.572838
ENSRNOG00000014137	8.42431	-1.53717	0.670021	-2.29421	0.0217785	0.572838
ENSRNOG00000033844	24.071	-1.10436	0.481589	-2.29315	0.0218393	0.572838
ENSRNOG00000029993	64.7171	0.893564	0.38972	2.29283	0.0218576	0.572838
ENSRNOG00000003614	13.334	1.38496	0.604606	2.29068	0.0219817	0.572838
ENSRNOG00000017491	3.70147	1.96662	0.858751	2.29009	0.0220159	NA
ENSRNOG00000019742	254.268	-0.481097	0.210183	-2.28894	0.0220829	0.572838
ENSRNOG00000012315	187.521	0.67655	0.295734	2.2877	0.0221551	0.572838
ENSRNOG00000019414	9.40993	-1.23048	0.537946	-2.28737	0.0221741	0.572838
ENSRNOG00000003778	7.60703	-1.53615	0.671758	-2.28676	0.0222097	0.572838
ENSRNOG00000003882	55.7704	0.780054	0.341123	2.28672	0.022212	0.572838
ENSRNOG00000008465	218.181	-0.682587	0.298786	-2.28454	0.02234	0.573219
ENSRNOG00000016342	14.6256	1.05062	0.460182	2.28305	0.0224275	0.573219
ENSRNOG00000003428	140.561	0.603053	0.264154	2.28296	0.0224327	0.573219
ENSRNOG00000021259	39.097	-0.797553	0.349446	-2.28233	0.0224697	0.573219
ENSRNOG00000017416	1618.79	0.578747	0.253693	2.28129	0.0225314	0.573245
ENSRNOG00000002916	65.6708	-0.657898	0.288996	-2.2765	0.0228163	0.578933
ENSRNOG00000020793	23.9107	-0.916977	0.403318	-2.27359	0.0229909	0.58072
ENSRNOG00000003020	8.22525	-1.48602	0.653692	-2.27327	0.0230098	0.58072
ENSRNOG00000016625	2676.03	0.762399	0.33554	2.27215	0.0230772	0.580867
ENSRNOG00000001973	4.32276	1.81258	0.797831	2.27188	0.0230936	NA
ENSRNOG00000000954	56.5351	-0.849748	0.374163	-2.27106	0.0231432	0.58098
ENSRNOG00000030019	3479.34	-0.512329	0.225716	-2.2698	0.0232198	0.581357
ENSRNOG00000016526	26.6879	-0.880592	0.388166	-2.2686	0.0232928	0.581641
ENSRNOG00000010812	20.032	-0.876651	0.386842	-2.26617	0.0234409	0.583796
ENSRNOG00000016456	461.906	0.474951	0.209714	2.26476	0.0235275	0.584411
ENSRNOG00000018969	26.2433	-0.818025	0.361408	-2.26344	0.0236086	0.584887
ENSRNOG00000052247	79.5474	-0.728238	0.321941	-2.26202	0.023696	0.585106
ENSRNOG00000045799	36.6743	-1.20048	0.530882	-2.26129	0.0237414	0.585106
ENSRNOG00000023226	205.749	-0.470701	0.208426	-2.25836	0.0239231	0.585556
ENSRNOG00000049232	110.059	-0.607084	0.268841	-2.25815	0.0239361	0.585556
ENSRNOG00000022414	20.4969	0.87816	0.389181	2.25643	0.0240436	0.585556
ENSRNOG00000015085	9.19163	-1.25713	0.557214	-2.2561	0.0240645	0.585556
ENSRNOG00000000274	33.0716	-0.69758	0.309472	-2.25409	0.0241902	0.585556
ENSRNOG00000027797	126.264	0.569686	0.252789	2.2536	0.0242211	0.585556
ENSRNOG00000029922	31.578	0.742594	0.329673	2.25252	0.0242895	0.585556
ENSRNOG00000042271	19.6581	-1.3682	0.607477	-2.25227	0.0243053	0.585556
ENSRNOG00000002848	22.3457	-0.833745	0.370213	-2.25207	0.024318	0.585556
ENSRNOG00000018186	168.139	0.557254	0.248023	2.24679	0.0246537	0.592129
ENSRNOG00000020617	3.83431	-1.72896	0.769695	-2.24629	0.0246856	NA
ENSRNOG00000008082	6.38224	1.84328	0.821134	2.2448	0.0247812	0.593681
ENSRNOG00000010538	13.807	-0.998826	0.445235	-2.24337	0.024873	0.594371
ENSRNOG00000018526	10.985	-1.17545	0.52491	-2.23933	0.0251343	0.598955
ENSRNOG00000012123	53.5464	-0.653991	0.292163	-2.23845	0.0251918	0.598955
ENSRNOG00000001807	27.3355	-1.22004	0.545925	-2.23482	0.0254294	0.603086
ENSRNOG00000015813	125.282	0.526966	0.236018	2.23274	0.0255662	0.60481
ENSRNOG00000020938	16.816	-0.932163	0.417916	-2.2305	0.025714	0.606378
ENSRNOG00000027990	34.7093	-0.638762	0.286558	-2.22908	0.0258083	0.606378
ENSRNOG00000020420	98.7136	-0.86343	0.38754	-2.22798	0.025882	0.606378
ENSRNOG00000046667	4.32857	-1.70639	0.765979	-2.22772	0.0258991	NA
ENSRNOG00000003674	7.41084	1.72447	0.774288	2.22717	0.0259362	0.606378
ENSRNOG00000019768	150.984	-0.653313	0.293373	-2.2269	0.0259537	0.606378
ENSRNOG00000010517	4.07733	1.91191	0.858827	2.22619	0.0260016	NA
ENSRNOG00000012094	15.3061	-1.19364	0.536935	-2.22305	0.0262122	0.609109
ENSRNOG00000002724	62.3748	-0.748339	0.336667	-2.22278	0.0262304	0.609109
ENSRNOG00000012325	194.134	0.520591	0.234259	2.22228	0.0262642	0.609109
ENSRNOG00000049641	272.497	0.522174	0.235114	2.22094	0.0263548	0.609714
ENSRNOG00000059961	67.3526	0.701012	0.315773	2.21999	0.0264197	0.609721
ENSRNOG00000021589	25.1472	0.755026	0.340559	2.21702	0.0266219	0.610714
ENSRNOG00000021232	317.586	0.491058	0.221614	2.21583	0.0267035	0.610714
ENSRNOG00000018215	551.592	0.759713	0.34292	2.21543	0.0267307	0.610714
ENSRNOG00000002129	29.5924	0.894448	0.403835	2.21489	0.0267679	0.610714
ENSRNOG00000013287	5.64994	1.48046	0.668496	2.21462	0.0267863	0.610714
ENSRNOG00000025890	36.3581	0.737946	0.333647	2.21176	0.0269836	0.611021
ENSRNOG00000002342	49.1214	-0.667157	0.301781	-2.21073	0.0270544	0.611021
ENSRNOG00000017477	14.71	1.15222	0.521411	2.20981	0.0271181	0.611021
ENSRNOG00000006532	366.179	-0.6134	0.277581	-2.2098	0.0271187	0.611021
ENSRNOG00000013583	7.57521	-1.66491	0.753442	-2.20974	0.0271234	0.611021
ENSRNOG00000009629	347.982	-0.597534	0.270538	-2.20869	0.0271962	0.611202
ENSRNOG00000047115	56.9641	0.72399	0.328245	2.20564	0.0274093	0.611834
ENSRNOG00000046109	215.72	0.604105	0.273962	2.20507	0.0274491	0.611834
ENSRNOG00000042101	5.97298	1.54627	0.701354	2.20469	0.0274759	0.611834
ENSRNOG00000003958	68.8682	-0.726148	0.329382	-2.20458	0.0274836	0.611834
ENSRNOG00000003302	36.4425	-0.838289	0.38085	-2.2011	0.0277292	0.614847
ENSRNOG00000014946	40.0536	0.81593	0.37074	2.20081	0.0277492	0.614847
ENSRNOG00000015576	6.1133	1.50976	0.686553	2.19905	0.0278745	0.616177
ENSRNOG00000011543	10.2982	-1.42052	0.646673	-2.19666	0.0280444	0.617424
ENSRNOG00000051171	189.783	-0.767265	0.349325	-2.19642	0.0280618	0.617424
ENSRNOG00000017610	79.8664	0.492948	0.224628	2.19451	0.0281986	0.618752
ENSRNOG00000019321	11.027	-1.21185	0.552477	-2.19349	0.0282721	0.618752
ENSRNOG00000017939	9.98407	-1.21826	0.555564	-2.19284	0.0283188	0.618752
ENSRNOG00000013752	2.85991	-2.22372	1.01469	-2.19153	0.0284134	NA
ENSRNOG00000028730	4.49799	1.49334	0.68251	2.18802	0.0286682	NA
ENSRNOG00000054962	19.0789	1.09052	0.498731	2.18659	0.0287725	0.627214
ENSRNOG00000020601	186.797	0.499317	0.228756	2.18275	0.0290544	0.630071
ENSRNOG00000009897	311.513	0.605563	0.277469	2.18245	0.0290763	0.630071
ENSRNOG00000038883	736.88	0.516217	0.236571	2.18208	0.0291038	0.630071
ENSRNOG00000004917	32.6411	0.801126	0.367404	2.1805	0.0292203	0.631146
ENSRNOG00000022838	13.8613	-1.03425	0.47491	-2.17779	0.0294217	0.631946
ENSRNOG00000032192	32.1226	0.748956	0.344122	2.17642	0.0295237	0.631946
ENSRNOG00000054344	108.141	-0.582713	0.267765	-2.17621	0.0295398	0.631946
ENSRNOG00000005686	327.638	-0.71324	0.32784	-2.17558	0.029587	0.631946
ENSRNOG00000000321	860.911	-0.581929	0.267677	-2.17399	0.0297056	0.631946
ENSRNOG00000025406	87.1616	0.72967	0.335995	2.17167	0.0298809	0.631946
ENSRNOG00000003400	188.221	0.643846	0.296479	2.17164	0.0298827	0.631946
ENSRNOG00000002874	8.08091	1.66229	0.765625	2.17116	0.0299192	0.631946
ENSRNOG00000013598	22.3176	0.99628	0.45896	2.17073	0.0299514	0.631946
ENSRNOG00000015278	230.075	-0.662982	0.305484	-2.17027	0.0299865	0.631946
ENSRNOG00000033809	16.0199	-1.06027	0.488966	-2.16839	0.0301292	0.631946
ENSRNOG00000001091	13.7614	0.974035	0.449301	2.16789	0.0301671	0.631946
ENSRNOG00000019325	58.0229	0.641222	0.295817	2.16763	0.0301867	0.631946
ENSRNOG00000004085	15.0861	0.977072	0.450933	2.16678	0.0302518	0.631946
ENSRNOG00000017821	1113.02	0.580899	0.268109	2.16665	0.0302617	0.631946
ENSRNOG00000016252	19.894	0.878406	0.406022	2.16344	0.0305071	0.634321
ENSRNOG00000018839	8.78134	-1.36054	0.628887	-2.16341	0.0305098	0.634321
ENSRNOG00000025648	317.711	0.622927	0.288132	2.16195	0.030622	0.635255
ENSRNOG00000009889	121.302	0.527935	0.24455	2.15881	0.0308652	0.636142
ENSRNOG00000021324	7.35188	1.44299	0.668637	2.1581	0.0309197	0.636142
ENSRNOG00000007922	73.0146	-0.686198	0.317993	-2.1579	0.0309356	0.636142
ENSRNOG00000019850	7.37337	1.61358	0.748078	2.15697	0.0310076	0.636142
ENSRNOG00000049345	133.878	0.684617	0.317513	2.15618	0.0310694	0.636142
ENSRNOG00000046727	17.9056	0.796476	0.369639	2.15474	0.0311822	0.636142
ENSRNOG00000043267	7.25724	-1.39802	0.64926	-2.15326	0.0312985	0.636142
ENSRNOG00000011029	56.4147	-0.605136	0.281188	-2.15207	0.031392	0.636142
ENSRNOG00000032803	6.69706	1.42122	0.660423	2.15199	0.0313985	0.636142
ENSRNOG00000020481	22.7835	-0.811486	0.377173	-2.1515	0.031437	0.636142
ENSRNOG00000050653	24.7939	1.10589	0.514665	2.14875	0.0316541	0.636142
ENSRNOG00000010747	181.819	0.504692	0.234948	2.1481	0.0317056	0.636142
ENSRNOG00000025025	192.447	0.595833	0.277397	2.14794	0.0317184	0.636142
ENSRNOG00000043503	128.119	0.595139	0.277079	2.1479	0.0317216	0.636142
ENSRNOG00000028411	57.6397	0.662774	0.308569	2.14789	0.0317221	0.636142
ENSRNOG00000000161	12.6907	1.3296	0.619536	2.14613	0.0318629	0.636142
ENSRNOG00000016534	25.0006	1.13783	0.53021	2.146	0.0318728	0.636142
ENSRNOG00000001239	228.342	0.548492	0.255689	2.14515	0.0319408	0.636142
ENSRNOG00000025385	56.4618	0.702969	0.327843	2.14423	0.0320147	0.636142
ENSRNOG00000043219	2.93417	1.76787	0.824488	2.14421	0.0320164	NA
ENSRNOG00000020889	98.3878	-0.552839	0.257837	-2.14415	0.0320212	0.636142
ENSRNOG00000008616	7.32822	1.50317	0.701687	2.14223	0.0321749	0.636142
ENSRNOG00000010733	25.4026	-0.823794	0.384592	-2.142	0.0321938	0.636142
ENSRNOG00000042848	25.1859	-0.914695	0.427147	-2.1414	0.0322415	0.636142
ENSRNOG00000013288	105.632	0.521973	0.24381	2.1409	0.0322822	0.636142
ENSRNOG00000009857	41.7403	0.725343	0.33953	2.13631	0.0326541	0.641832
ENSRNOG00000017123	1071.03	-0.520433	0.243907	-2.13373	0.0328649	0.641832
ENSRNOG00000019937	141.426	-0.705776	0.330784	-2.13365	0.0328718	0.641832
ENSRNOG00000020845	63.197	-0.747294	0.350321	-2.13317	0.0329107	0.641832
ENSRNOG00000001189	27.0878	-1.04432	0.489716	-2.1325	0.0329655	0.641832
ENSRNOG00000019975	262.948	0.461746	0.216545	2.13234	0.032979	0.641832
ENSRNOG00000014178	49.7571	0.639955	0.300352	2.13069	0.0331151	0.643155
ENSRNOG00000010240	17.2669	-0.948526	0.44561	-2.1286	0.0332871	0.645168
ENSRNOG00000001654	96.4908	0.511392	0.240403	2.12723	0.0334009	0.645607
ENSRNOG00000003253	324.493	0.509597	0.239646	2.12645	0.0334656	0.645607
ENSRNOG00000008270	5.58261	-1.74653	0.82162	-2.12571	0.033527	0.645607
ENSRNOG00000010209	19.9452	0.90336	0.425732	2.1219	0.0338464	0.645607
ENSRNOG00000003049	278.649	0.514273	0.242365	2.1219	0.0338465	0.645607
ENSRNOG00000039504	71.2942	0.650765	0.306862	2.12071	0.033946	0.645607
ENSRNOG00000007356	143.142	0.455969	0.215104	2.11976	0.034026	0.645607
ENSRNOG00000056458	67.4477	0.528034	0.249111	2.11967	0.034034	0.645607
ENSRNOG00000004284	158.04	-0.790955	0.373226	-2.11924	0.0340703	0.645607
ENSRNOG00000037247	54.7435	-0.731115	0.345	-2.11917	0.0340758	0.645607
ENSRNOG00000003228	39.2891	-0.737263	0.348014	-2.11849	0.0341337	0.645607
ENSRNOG00000011068	74.8427	0.518602	0.245009	2.11666	0.0342883	0.645607
ENSRNOG00000020636	607.038	-0.636534	0.300728	-2.11664	0.0342903	0.645607
ENSRNOG00000013393	26.0341	-0.771597	0.364553	-2.11656	0.0342976	0.645607
ENSRNOG00000001254	60.0214	-0.741869	0.350845	-2.11452	0.034471	0.645607
ENSRNOG00000017714	40.0474	0.664995	0.314501	2.11444	0.0344775	0.645607
ENSRNOG00000002080	8.04213	-1.399	0.661801	-2.11393	0.0345212	0.645607
ENSRNOG00000050204	9.51603	-1.09083	0.516074	-2.1137	0.0345409	0.645607
ENSRNOG00000060175	4.37837	1.68073	0.795761	2.1121	0.0346775	NA
ENSRNOG00000005424	866.287	0.718081	0.340072	2.11156	0.0347245	0.646351
ENSRNOG00000008159	8.24787	-1.37749	0.65248	-2.11115	0.034759	0.646351
ENSRNOG00000002759	153.593	0.484805	0.229674	2.11084	0.0347861	0.646351
ENSRNOG00000015551	17.5156	-1.11026	0.526466	-2.1089	0.0349535	0.646926
ENSRNOG00000014791	59.279	0.655396	0.310778	2.10889	0.0349542	0.646926
ENSRNOG00000042411	57.7261	0.598002	0.283778	2.10729	0.0350922	0.647687
ENSRNOG00000004681	163.429	0.534449	0.253722	2.10644	0.0351664	0.647687
ENSRNOG00000056945	7.07771	1.40177	0.666193	2.10415	0.0353651	0.647687
ENSRNOG00000011584	69.8986	0.614149	0.291937	2.1037	0.0354046	0.647687
ENSRNOG00000020624	10.1203	1.4838	0.705619	2.10284	0.0354796	0.647687
ENSRNOG00000056550	27.1679	0.854355	0.406518	2.10164	0.0355849	0.647687
ENSRNOG00000062185	155.351	0.63771	0.303587	2.10058	0.0356774	0.647687
ENSRNOG00000007175	192.471	0.409892	0.195189	2.09997	0.0357316	0.647687
ENSRNOG00000033215	225.627	-0.640952	0.30524	-2.09983	0.0357437	0.647687
ENSRNOG00000017488	18.0949	-1.10272	0.525508	-2.09838	0.0358717	0.647687
ENSRNOG00000047225	51.0992	0.625674	0.298236	2.09791	0.0359127	0.647687
ENSRNOG00000010980	16.6607	-1.02956	0.491191	-2.09606	0.0360772	0.647687
ENSRNOG00000016303	37.2863	0.867924	0.41409	2.09598	0.0360841	0.647687
ENSRNOG00000009289	47.9522	-0.715695	0.341467	-2.09594	0.0360871	0.647687
ENSRNOG00000003357	185.184	-0.770639	0.367873	-2.09485	0.0361845	0.647687
ENSRNOG00000057740	4.8236	-1.68006	0.802074	-2.09465	0.0362022	NA
ENSRNOG00000021469	11.3567	1.12366	0.536479	2.09452	0.0362139	0.647687
ENSRNOG00000015162	178.121	0.427819	0.204277	2.09431	0.0362322	0.647687
ENSRNOG00000057601	3.81271	-1.8255	0.871811	-2.09391	0.0362677	NA
ENSRNOG00000010872	231.005	-0.514395	0.245773	-2.09297	0.0363521	0.647687
ENSRNOG00000004819	10.9982	-1.25838	0.601364	-2.09255	0.0363893	0.647687
ENSRNOG00000032878	135.624	-0.552813	0.264335	-2.09133	0.0364981	0.647687
ENSRNOG00000023989	8.08223	1.09926	0.525807	2.09062	0.0365622	0.647687
ENSRNOG00000012495	154.802	0.777684	0.372281	2.08897	0.0367102	0.647687
ENSRNOG00000025295	41.7302	-0.690457	0.330895	-2.08664	0.0369209	0.647687
ENSRNOG00000029995	7.9634	-1.63062	0.781831	-2.08564	0.0370111	0.647687
ENSRNOG00000037113	21.8408	-0.815897	0.391594	-2.08353	0.0372029	0.647687
ENSRNOG00000016301	27.7903	0.756738	0.363224	2.08339	0.0372157	0.647687
ENSRNOG00000025371	28.1665	-1.05006	0.504071	-2.08316	0.037237	0.647687
ENSRNOG00000054420	206.5	0.582293	0.279545	2.083	0.037251	0.647687
ENSRNOG00000016219	20.7699	-1.19222	0.572405	-2.08283	0.0372669	0.647687
ENSRNOG00000003191	24.9983	0.895733	0.430061	2.0828	0.0372691	0.647687
ENSRNOG00000011308	27.7859	-0.725086	0.348168	-2.08258	0.0372899	0.647687
ENSRNOG00000006844	15.3664	-0.906706	0.435447	-2.08224	0.0373204	0.647687
ENSRNOG00000057404	13.993	1.09132	0.524183	2.08194	0.0373476	0.647687
ENSRNOG00000013938	13.0106	-1.248	0.599558	-2.08153	0.0373858	0.647687
ENSRNOG00000013356	80.7465	0.54057	0.259782	2.08086	0.0374463	0.647687
ENSRNOG00000012536	34.4683	0.594465	0.285711	2.08065	0.0374655	0.647687
ENSRNOG00000037374	122.913	1.53123	0.736585	2.07883	0.037633	0.647689
ENSRNOG00000010891	74.3764	-0.618373	0.297554	-2.07819	0.0376922	0.647689
ENSRNOG00000016595	5.28695	-1.71789	0.827062	-2.0771	0.0377919	NA
ENSRNOG00000014264	12.6671	1.32396	0.637653	2.07631	0.0378656	0.647689
ENSRNOG00000061450	20.0013	1.007	0.485287	2.07505	0.0379818	0.647689
ENSRNOG00000016226	9.95936	-1.28487	0.619204	-2.07504	0.0379828	0.647689
ENSRNOG00000018033	174.751	0.571974	0.275645	2.07504	0.0379829	0.647689
ENSRNOG00000017854	79.3135	-0.808155	0.389504	-2.07483	0.0380022	0.647689
ENSRNOG00000012840	1178.63	0.518842	0.250144	2.07417	0.0380635	0.647689
ENSRNOG00000029441	46.4315	-0.724872	0.349634	-2.07323	0.0381511	0.647689
ENSRNOG00000016416	83.2266	-0.554182	0.267455	-2.07206	0.0382599	0.647689
ENSRNOG00000018566	636.142	-0.77365	0.373521	-2.07124	0.0383366	0.647689
ENSRNOG00000038832	90.0129	0.568204	0.274417	2.07059	0.0383973	0.647689
ENSRNOG00000002574	75.1434	-0.552077	0.266668	-2.07028	0.038426	0.647689
ENSRNOG00000039300	126.697	-0.587996	0.284078	-2.06984	0.0384672	0.647689
ENSRNOG00000009548	13.3985	-1.2909	0.623762	-2.06955	0.0384949	0.647689
ENSRNOG00000017163	2.81664	-1.7508	0.846624	-2.06798	0.038642	NA
ENSRNOG00000012142	1024.96	0.660037	0.319175	2.06795	0.0386449	0.649055
ENSRNOG00000008788	236.79	0.485803	0.235024	2.06703	0.038731	0.649347
ENSRNOG00000016543	9.22139	-1.4339	0.694221	-2.06548	0.0388772	0.650641
ENSRNOG00000016587	49.8604	-0.67541	0.327297	-2.0636	0.0390559	0.652476
ENSRNOG00000021104	16.411	-0.852804	0.413436	-2.06272	0.0391392	0.652711
ENSRNOG00000005713	8.17931	1.23422	0.599106	2.0601	0.0393889	0.655717
ENSRNOG00000002667	5.25803	-1.39541	0.677462	-2.05976	0.0394213	NA
ENSRNOG00000013328	102.778	-0.57105	0.277997	-2.05415	0.0399607	0.663098
ENSRNOG00000007582	8.80562	-1.21915	0.593653	-2.05364	0.040011	0.663098
ENSRNOG00000056118	52.3686	-0.662172	0.322529	-2.05307	0.0400662	0.663098
ENSRNOG00000050534	76.7138	-0.768581	0.374568	-2.05191	0.040178	0.663098
ENSRNOG00000052499	7.64692	-1.72806	0.842192	-2.05186	0.0401835	0.663098
ENSRNOG00000012644	27.0502	0.714131	0.348992	2.04627	0.0407299	0.670544
ENSRNOG00000054011	29.3017	-0.798231	0.390304	-2.04516	0.0408396	0.670544
ENSRNOG00000016054	35.5895	0.699183	0.341887	2.04507	0.0408478	0.670544
ENSRNOG00000045524	36.3771	-0.782897	0.383183	-2.04314	0.0410382	0.6725
ENSRNOG00000027622	24.2583	0.848386	0.415751	2.04061	0.0412895	0.674798
ENSRNOG00000011222	175.892	-0.484019	0.237254	-2.04009	0.0413416	0.674798
ENSRNOG00000005710	19.5926	-1.09102	0.535195	-2.03855	0.0414953	0.674798
ENSRNOG00000004810	152.112	0.582565	0.285807	2.03832	0.0415183	0.674798
ENSRNOG00000058497	8.31012	-1.30854	0.642089	-2.03794	0.0415562	0.674798
ENSRNOG00000021062	7.94928	-1.32945	0.652513	-2.03743	0.0416074	0.674798
ENSRNOG00000003300	92.6233	-1.12043	0.550778	-2.03426	0.0419255	0.67847
ENSRNOG00000005775	237.02	0.482132	0.23711	2.03337	0.0420151	0.67847
ENSRNOG00000015906	10.3353	-1.28802	0.633648	-2.0327	0.0420823	0.67847
ENSRNOG00000054259	17.3547	-1.05042	0.516871	-2.03227	0.0421263	0.67847
ENSRNOG00000011572	84.1341	0.469934	0.231324	2.03149	0.0422051	0.67847
ENSRNOG00000005249	95.4008	0.554498	0.273054	2.03073	0.0422827	0.67847
ENSRNOG00000047563	46.3158	-0.59477	0.292962	-2.03019	0.042337	0.67847
ENSRNOG00000012804	36.4102	-0.859165	0.423634	-2.02808	0.0425516	0.679995
ENSRNOG00000016122	57.9983	-0.566591	0.279406	-2.02784	0.0425762	0.679995
ENSRNOG00000023257	12.2481	-1.23427	0.609362	-2.02551	0.0428149	0.682651
ENSRNOG00000011739	17.9849	-0.869925	0.429735	-2.02433	0.0429365	0.683435
ENSRNOG00000015239	4.90122	-1.41812	0.700734	-2.02376	0.0429951	NA
ENSRNOG00000000795	6.53532	-1.50847	0.746131	-2.02173	0.0432047	0.684176
ENSRNOG00000010645	38.5748	-0.854732	0.422871	-2.02126	0.0432528	0.684176
ENSRNOG00000059016	33.4337	-0.894719	0.442721	-2.02095	0.0432848	0.684176
ENSRNOG00000016346	46.6259	-0.708972	0.350935	-2.02024	0.0433585	0.684176
ENSRNOG00000059381	190.474	-0.627544	0.31073	-2.01958	0.0434269	0.684176
ENSRNOG00000016541	21.2812	-0.83484	0.413919	-2.01692	0.0437043	0.684176
ENSRNOG00000004660	22.3099	-1.04244	0.51689	-2.01675	0.0437215	0.684176
ENSRNOG00000005359	12.1451	1.09341	0.542589	2.01517	0.0438868	0.684176
ENSRNOG00000014648	15.6643	-1.28497	0.638127	-2.01366	0.0440447	0.684176
ENSRNOG00000001808	44.2805	0.770234	0.382543	2.01346	0.0440666	0.684176
ENSRNOG00000028585	89.1566	-0.626244	0.311053	-2.01331	0.0440825	0.684176
ENSRNOG00000001770	12.4963	0.898609	0.446339	2.01329	0.0440844	0.684176
ENSRNOG00000020216	12.0808	1.11443	0.553765	2.01246	0.0441712	0.684176
ENSRNOG00000000386	162.737	0.423797	0.210588	2.01245	0.0441727	0.684176
ENSRNOG00000021144	33.3249	-0.935357	0.464939	-2.01178	0.0442426	0.684176
ENSRNOG00000051531	6.20305	-1.3689	0.680628	-2.01123	0.0443007	0.684176
ENSRNOG00000012469	12.8894	-1.15257	0.573273	-2.01051	0.0443777	0.684176
ENSRNOG00000013954	316.753	0.626756	0.311741	2.0105	0.0443783	0.684176
ENSRNOG00000010475	15.3331	-1.10401	0.54914	-2.01044	0.0443845	0.684176
ENSRNOG00000033508	46.3366	0.59237	0.294713	2.00999	0.0444327	0.684176
ENSRNOG00000017597	533.838	0.542157	0.270019	2.00785	0.0446593	0.686546
ENSRNOG00000017508	11.771	1.00651	0.501849	2.00561	0.0448978	0.6876
ENSRNOG00000005347	5.90351	1.35112	0.674153	2.00418	0.0450511	0.6876
ENSRNOG00000004222	11.9168	1.26381	0.630836	2.00339	0.0451351	0.6876
ENSRNOG00000029333	61.4631	0.57712	0.288103	2.00317	0.0451591	0.6876
ENSRNOG00000014204	41.273	-0.62583	0.312556	-2.0023	0.0452526	0.6876
ENSRNOG00000002701	345.003	0.523095	0.2613	2.00189	0.0452963	0.6876
ENSRNOG00000019036	80.4615	0.629649	0.314564	2.00166	0.0453217	0.6876
ENSRNOG00000018630	33.4169	-0.872052	0.43579	-2.00108	0.0453834	0.6876
ENSRNOG00000009000	14.7049	-1.05336	0.526395	-2.00108	0.0453835	0.6876
ENSRNOG00000012957	55.8877	-0.757455	0.378678	-2.00026	0.0454717	0.687832
ENSRNOG00000001480	16.0629	-0.971031	0.485718	-1.99917	0.0455903	0.688523
ENSRNOG00000019463	16.3793	-1.04063	0.521031	-1.99725	0.045798	0.68957
ENSRNOG00000051307	14.0797	0.904919	0.453224	1.99663	0.0458658	0.68957
ENSRNOG00000004566	18.8386	0.895365	0.448472	1.99648	0.0458817	0.68957
ENSRNOG00000002997	216.286	0.740633	0.371178	1.99536	0.0460039	0.68957
ENSRNOG00000004735	23.4454	-0.920025	0.461308	-1.99438	0.0461102	0.68957
ENSRNOG00000006472	37.5321	-0.837799	0.420247	-1.99359	0.046197	0.68957
ENSRNOG00000023746	23.1546	-1.02009	0.511706	-1.99351	0.046206	0.68957
ENSRNOG00000011407	6.98309	-1.30224	0.653355	-1.99316	0.0462441	0.68957
ENSRNOG00000005286	6.77729	1.57019	0.788334	1.99178	0.0463952	0.689903
ENSRNOG00000017676	53.6083	-0.762159	0.382683	-1.99162	0.0464126	0.689903
ENSRNOG00000006440	6.36765	-1.2246	0.615308	-1.99022	0.0465663	0.690648
ENSRNOG00000010478	118.097	-1.05388	0.529643	-1.98979	0.0466138	0.690648
ENSRNOG00000042041	20.9632	-0.971848	0.488727	-1.98853	0.0467532	0.690648
ENSRNOG00000027300	20.1653	-1.0208	0.513434	-1.98818	0.0467918	0.690648
ENSRNOG00000022943	48.7485	0.713355	0.359134	1.98632	0.0469976	0.690648
ENSRNOG00000043410	7.80717	1.71361	0.862833	1.98603	0.0470298	0.690648
ENSRNOG00000004139	163.624	0.41443	0.208689	1.98587	0.0470474	0.690648
ENSRNOG00000014452	49.8211	0.635229	0.320081	1.98459	0.04719	0.690648
ENSRNOG00000019302	12.9303	-0.849183	0.428061	-1.98379	0.0472794	0.690648
ENSRNOG00000036866	82.9528	-0.579203	0.291969	-1.98378	0.0472801	0.690648
ENSRNOG00000022635	5.37652	-1.46136	0.736778	-1.98345	0.0473169	0.690648
ENSRNOG00000049385	11.3885	-1.02767	0.518218	-1.98308	0.0473585	0.690648
ENSRNOG00000014490	124.049	0.618466	0.311949	1.98258	0.0474139	0.690648
ENSRNOG00000020597	4.3123	1.56586	0.791589	1.97813	0.0479142	NA
ENSRNOG00000039464	5.22345	1.53773	0.77773	1.9772	0.0480185	NA
ENSRNOG00000011135	23.5879	-0.959641	0.485893	-1.97501	0.0482674	0.699428
ENSRNOG00000007014	3.43405	-1.52971	0.774537	-1.97499	0.0482688	NA
ENSRNOG00000019005	8.79322	1.03588	0.524507	1.97495	0.0482733	0.699428
ENSRNOG00000019152	55.331	-0.577619	0.292524	-1.9746	0.0483133	0.699428
ENSRNOG00000011582	12.9727	-1.26561	0.641192	-1.97384	0.0483996	0.699428
ENSRNOG00000028703	12.4892	-1.1121	0.563457	-1.97371	0.048415	0.699428
ENSRNOG00000014549	11.3971	1.27746	0.647572	1.97269	0.0485311	0.699428
ENSRNOG00000002866	16.8405	0.917226	0.465249	1.97147	0.0486699	0.699428
ENSRNOG00000018674	3.56305	-1.82781	0.927239	-1.97124	0.0486962	NA
ENSRNOG00000003495	122.145	-0.424239	0.215245	-1.97096	0.0487283	0.699428
ENSRNOG00000028688	14.1151	-1.32513	0.672358	-1.97087	0.0487383	0.699428
ENSRNOG00000009987	152.766	0.597186	0.303032	1.9707	0.0487577	0.699428
ENSRNOG00000006231	40.667	1.70054	0.863601	1.96912	0.0489391	0.700074
ENSRNOG00000016580	144.83	-0.719977	0.365653	-1.96902	0.0489511	0.700074
ENSRNOG00000015080	23.0648	0.763898	0.388174	1.96793	0.0490761	0.700801
ENSRNOG00000029456	15.7275	-0.889714	0.453183	-1.96326	0.0496162	0.70697
ENSRNOG00000003984	11.819	-1.04168	0.530685	-1.9629	0.0496579	0.70697
ENSRNOG00000011553	26.8772	-0.915006	0.466339	-1.9621	0.0497503	0.707218
ENSRNOG00000009830	40.5597	-0.730655	0.372873	-1.95953	0.050051	0.707444
ENSRNOG00000014859	89.7525	0.502601	0.256537	1.95917	0.0500926	0.707444
ENSRNOG00000005362	95.5259	0.616021	0.314477	1.95888	0.0501271	0.707444
ENSRNOG00000010131	169.555	-0.440951	0.225142	-1.95855	0.0501659	0.707444
ENSRNOG00000033796	6.74744	-1.12446	0.574192	-1.95833	0.0501914	0.707444
ENSRNOG00000032929	45.0631	0.760653	0.388461	1.95812	0.0502158	0.707444
ENSRNOG00000017085	11.3264	-1.03944	0.531229	-1.95666	0.0503871	0.708799
ENSRNOG00000015516	32.3905	0.768111	0.39286	1.95518	0.0505623	0.710205
ENSRNOG00000059314	10.6815	1.14116	0.584301	1.95303	0.0508162	0.71271
ENSRNOG00000033906	4.80993	1.28625	0.658783	1.95246	0.0508834	NA
ENSRNOG00000027860	455.798	0.389841	0.199809	1.95107	0.0510483	0.713038
ENSRNOG00000042344	84.4602	-0.665951	0.341356	-1.9509	0.051069	0.713038
ENSRNOG00000045555	8.28285	-1.45898	0.748122	-1.9502	0.0511527	0.713038
ENSRNOG00000014816	430.4	0.403111	0.206735	1.94989	0.0511889	0.713038
ENSRNOG00000003510	109.234	-0.578479	0.296709	-1.94966	0.0512173	0.713038
ENSRNOG00000010981	8.46929	-1.02968	0.528354	-1.94884	0.0513144	0.713338
ENSRNOG00000059202	105.272	0.530997	0.27272	1.94704	0.0515299	0.714481
ENSRNOG00000005438	2.94742	1.78971	0.91952	1.94635	0.0516122	NA
ENSRNOG00000007078	15.5264	1.31397	0.675304	1.94575	0.051685	0.714481
ENSRNOG00000021828	102.266	-0.475656	0.24457	-1.94486	0.0517912	0.714481
ENSRNOG00000027249	13.2022	-1.01554	0.522215	-1.94468	0.0518138	0.714481
ENSRNOG00000037720	6.36112	1.1894	0.612607	1.94155	0.0521922	0.714481
ENSRNOG00000000604	67.194	-0.735574	0.379046	-1.94059	0.0523075	0.714481
ENSRNOG00000004084	16.4131	1.07023	0.551519	1.94051	0.0523178	0.714481
ENSRNOG00000056011	11.1316	-1.11738	0.575977	-1.93998	0.0523827	0.714481
ENSRNOG00000026605	30.2821	-0.729693	0.376236	-1.93945	0.052446	0.714481
ENSRNOG00000030449	276.885	0.532756	0.274775	1.93888	0.0525161	0.714481
ENSRNOG00000016091	12.1455	-1.16418	0.600605	-1.93834	0.0525817	0.714481
ENSRNOG00000011452	7.06083	-1.21624	0.627747	-1.93747	0.0526874	0.714481
ENSRNOG00000020159	40.2971	-0.625404	0.322811	-1.93737	0.0527	0.714481
ENSRNOG00000034089	16.313	1.1059	0.57092	1.93705	0.0527387	0.714481
ENSRNOG00000004823	7.72923	1.54771	0.799045	1.93695	0.0527514	0.714481
ENSRNOG00000050473	200.579	-0.530698	0.273989	-1.93693	0.0527535	0.714481
ENSRNOG00000017964	92.7961	0.684513	0.353408	1.93689	0.0527589	0.714481
ENSRNOG00000008834	105.806	0.517869	0.267385	1.93679	0.0527714	0.714481
ENSRNOG00000011439	18.7706	0.995254	0.514006	1.93627	0.0528348	0.714481
ENSRNOG00000009729	45.2542	0.552905	0.285728	1.93508	0.0529808	0.71543
ENSRNOG00000049308	8.52918	1.10919	0.57349	1.9341	0.0531006	0.716024
ENSRNOG00000003442	5.02274	-1.35868	0.702857	-1.93309	0.0532257	NA
ENSRNOG00000020705	5.3163	1.29219	0.668649	1.93254	0.0532931	0.716633
ENSRNOG00000043150	16.6536	-0.881008	0.45589	-1.9325	0.0532976	0.716633
ENSRNOG00000030667	176.716	0.390113	0.202151	1.92982	0.0536296	0.718765
ENSRNOG00000020994	391.279	0.522956	0.271031	1.9295	0.0536683	0.718765
ENSRNOG00000001247	140.379	0.473887	0.245694	1.92877	0.0537591	0.718765
ENSRNOG00000018097	56.9422	-0.54859	0.284591	-1.92764	0.0538995	0.718765
ENSRNOG00000018414	26.622	-0.813143	0.422	-1.92688	0.053995	0.718765
ENSRNOG00000019627	8.78654	-1.17419	0.609389	-1.92683	0.0540011	0.718765
ENSRNOG00000016727	829.187	0.468938	0.243374	1.92682	0.0540021	0.718765
ENSRNOG00000014595	42.5602	0.59361	0.308159	1.92631	0.0540653	0.718765
ENSRNOG00000061832	39.664	0.628721	0.326574	1.9252	0.0542042	0.719488
ENSRNOG00000008605	93.3045	-0.75427	0.392001	-1.92415	0.0543354	0.719488
ENSRNOG00000014613	1029.54	0.533631	0.277405	1.92365	0.0543984	0.719488
ENSRNOG00000006789	42.7885	-0.761421	0.39588	-1.92337	0.0544342	0.719488
ENSRNOG00000008246	46.887	-0.682349	0.354943	-1.92242	0.0545533	0.719488
ENSRNOG00000026573	8.32112	-1.20833	0.628914	-1.9213	0.0546938	0.719488
ENSRNOG00000018358	7.72333	-1.23869	0.644799	-1.92105	0.0547259	0.719488
ENSRNOG00000021298	60.69	0.612191	0.318681	1.92102	0.0547296	0.719488
ENSRNOG00000013594	91.5878	0.554827	0.288949	1.92015	0.0548388	0.719921
ENSRNOG00000016511	23.1786	-0.796019	0.414734	-1.91935	0.05494	0.720249
ENSRNOG00000003931	5.22107	-1.55277	0.809139	-1.91904	0.0549796	NA
ENSRNOG00000022256	16.3591	-1.21542	0.633886	-1.91741	0.055186	0.720352
ENSRNOG00000055103	19.1493	1.81099	0.944755	1.91688	0.0552527	0.720352
ENSRNOG00000026053	52.6135	-0.831939	0.434178	-1.91613	0.0553492	0.720352
ENSRNOG00000012387	31.7872	0.828451	0.432378	1.91603	0.055361	0.720352
ENSRNOG00000016496	57.1012	-0.783842	0.409118	-1.91593	0.0553739	0.720352
ENSRNOG00000004016	63.426	0.520226	0.271619	1.91528	0.0554569	0.720352
ENSRNOG00000007060	14.6737	-0.888505	0.463952	-1.91508	0.0554821	0.720352
ENSRNOG00000021931	52.966	0.76756	0.401105	1.91361	0.0556696	0.721793
ENSRNOG00000057502	6.16807	-1.39108	0.727218	-1.91288	0.0557628	0.72201
ENSRNOG00000049982	16.8122	-0.905906	0.473989	-1.91124	0.0559737	0.722013
ENSRNOG00000042237	16.3175	-0.898195	0.469961	-1.91121	0.0559773	0.722013
ENSRNOG00000016896	366.903	-0.514568	0.269316	-1.91065	0.0560497	0.722013
ENSRNOG00000017290	14.3576	-0.928462	0.486146	-1.90984	0.0561537	0.722013
ENSRNOG00000016565	26.0078	0.859091	0.450164	1.90839	0.0563402	0.722013
ENSRNOG00000019971	33.6357	-0.866505	0.454096	-1.9082	0.0563654	0.722013
ENSRNOG00000018483	38.9713	0.607291	0.318287	1.908	0.0563916	0.722013
ENSRNOG00000020937	137.584	-0.410947	0.215384	-1.90797	0.0563946	0.722013
ENSRNOG00000050735	4.96916	-1.25847	0.65983	-1.90726	0.0564873	NA
ENSRNOG00000033195	68.2225	0.664202	0.34852	1.90578	0.0566787	0.722013
ENSRNOG00000019746	49.3897	-0.520508	0.273157	-1.90553	0.0567115	0.722013
ENSRNOG00000027263	12.854	-1.30408	0.684549	-1.90501	0.0567784	0.722013
ENSRNOG00000010099	45.6298	0.54466	0.286127	1.90356	0.0569678	0.722013
ENSRNOG00000016023	42.0571	0.797234	0.418894	1.90319	0.0570159	0.722013
ENSRNOG00000018748	75.2837	-0.570171	0.299874	-1.90137	0.0572538	0.722013
ENSRNOG00000054063	29.4303	-0.762992	0.401446	-1.90061	0.0573534	0.722013
ENSRNOG00000002914	28.7883	-0.780694	0.410773	-1.90055	0.0573612	0.722013
ENSRNOG00000020935	40.7112	-0.702685	0.369746	-1.90045	0.057374	0.722013
ENSRNOG00000059491	26.5569	0.867675	0.456567	1.90043	0.0573763	0.722013
ENSRNOG00000004947	9.63717	0.952341	0.501834	1.89772	0.0577327	0.722013
ENSRNOG00000030021	21.3433	-0.757847	0.399366	-1.89763	0.0577455	0.722013
ENSRNOG00000018662	153.464	0.518788	0.273458	1.89714	0.0578094	0.722013
ENSRNOG00000026937	10.8188	-1.32645	0.699236	-1.897	0.0578285	0.722013
ENSRNOG00000003546	21.4384	-0.867861	0.457577	-1.89664	0.057875	0.722013
ENSRNOG00000046307	131.635	0.519983	0.274189	1.89644	0.0579016	0.722013
ENSRNOG00000004899	5.73384	1.57546	0.831157	1.89551	0.0580251	0.722013
ENSRNOG00000006740	26.7644	0.665692	0.351379	1.89451	0.0581568	0.722013
ENSRNOG00000007743	339.45	0.40511	0.213887	1.89403	0.0582204	0.722013
ENSRNOG00000028746	162.793	0.457552	0.241666	1.89333	0.0583146	0.722013
ENSRNOG00000026044	14.1697	-0.980273	0.517856	-1.89295	0.0583652	0.722013
ENSRNOG00000061862	19.4757	0.867558	0.458571	1.89187	0.0585082	0.722013
ENSRNOG00000004306	4.73967	-1.25317	0.662448	-1.89172	0.0585276	NA
ENSRNOG00000005871	4.8913	-1.29729	0.685797	-1.89166	0.0585368	NA
ENSRNOG00000010381	8.61971	-0.942293	0.49828	-1.89109	0.0586123	0.722013
ENSRNOG00000014371	16.5752	-0.922864	0.488048	-1.89093	0.0586337	0.722013
ENSRNOG00000032112	8.96499	-1.17431	0.621068	-1.89078	0.0586533	0.722013
ENSRNOG00000008292	60.9947	-0.513496	0.271712	-1.88986	0.0587772	0.722013
ENSRNOG00000009832	8.36265	-1.36533	0.722492	-1.88975	0.058792	0.722013
ENSRNOG00000012016	16.4152	0.887171	0.469579	1.88929	0.0588526	0.722013
ENSRNOG00000017251	185.536	-0.44385	0.234937	-1.88923	0.0588609	0.722013
ENSRNOG00000015732	12.6719	-0.931292	0.493001	-1.88903	0.0588881	0.722013
ENSRNOG00000014248	12.1652	-1.35769	0.718815	-1.88878	0.0589209	0.722013
ENSRNOG00000014160	81.6223	0.582731	0.308581	1.88842	0.0589693	0.722013
ENSRNOG00000014142	29.5997	-0.649685	0.344067	-1.88825	0.0589922	0.722013
ENSRNOG00000050117	5.04023	-1.36148	0.721034	-1.88823	0.0589952	NA
ENSRNOG00000020951	236.009	0.57848	0.306369	1.88818	0.059002	0.722013
ENSRNOG00000017647	30.2431	0.673359	0.35703	1.886	0.0592949	0.722013
ENSRNOG00000031135	141.804	0.520118	0.275863	1.88542	0.0593728	0.722013
ENSRNOG00000003259	13.2936	-1.15479	0.612591	-1.88509	0.0594177	0.722013
ENSRNOG00000019186	17.7768	0.871196	0.462232	1.88476	0.0594621	0.722013
ENSRNOG00000004720	12.4779	-1.28206	0.680359	-1.88439	0.0595128	0.722013
ENSRNOG00000022932	33.9663	1.30755	0.694218	1.88349	0.0596336	0.722013
ENSRNOG00000055962	97.1821	-0.649172	0.344803	-1.88274	0.0597363	0.722013
ENSRNOG00000002240	55.5935	-0.629672	0.334494	-1.88246	0.0597733	0.722013
ENSRNOG00000001820	18.3116	-0.955036	0.507623	-1.88139	0.059919	0.722013
ENSRNOG00000008187	13.7301	-0.97085	0.516034	-1.88137	0.0599219	0.722013
ENSRNOG00000058412	28.6645	0.705837	0.375175	1.88135	0.0599239	0.722013
ENSRNOG00000057928	80.3609	1.51524	0.8054	1.88135	0.059925	0.722013
ENSRNOG00000007584	115.42	-0.596966	0.31745	-1.8805	0.0600396	0.722013
ENSRNOG00000011054	32.2863	-0.754333	0.401228	-1.88006	0.0600998	0.722013
ENSRNOG00000019358	20.8986	0.932142	0.49588	1.87977	0.0601391	0.722013
ENSRNOG00000005063	5.47098	-1.68382	0.89631	-1.87862	0.0602969	0.722013
ENSRNOG00000015021	44.235	0.605463	0.322301	1.87857	0.0603039	0.722013
ENSRNOG00000029682	27.1138	-0.663559	0.353294	-1.87821	0.0603526	0.722013
ENSRNOG00000000395	34.6711	-0.642923	0.342438	-1.87748	0.0604517	0.722283
ENSRNOG00000036827	758.822	-0.458366	0.24434	-1.87594	0.0606639	0.723163
ENSRNOG00000017899	24.5031	1.45144	0.773757	1.87583	0.0606785	0.723163
ENSRNOG00000015654	53.4621	0.541048	0.288641	1.87447	0.0608662	0.724485
ENSRNOG00000048747	25.3559	-0.732641	0.391234	-1.87264	0.0611182	0.725762
ENSRNOG00000018835	27.0428	-0.887889	0.474191	-1.87243	0.0611475	0.725762
ENSRNOG00000051564	14.8797	0.836521	0.446855	1.87202	0.0612042	0.725762
ENSRNOG00000055853	18.9966	-0.778595	0.416234	-1.87057	0.0614048	0.727032
ENSRNOG00000008703	111.146	-0.521316	0.278759	-1.87013	0.0614656	0.727032
ENSRNOG00000016773	20.8494	0.817151	0.437165	1.8692	0.0615945	0.727032
ENSRNOG00000009956	1227.3	0.707082	0.37835	1.86886	0.0616424	0.727032
ENSRNOG00000018433	8.97796	-1.31098	0.70177	-1.8681	0.0617483	0.727032
ENSRNOG00000058780	75.1481	-0.608101	0.32555	-1.86792	0.0617735	0.727032
ENSRNOG00000020239	16.4084	-0.872401	0.467606	-1.86567	0.0620871	0.729813
ENSRNOG00000006542	968.675	0.495894	0.266028	1.86407	0.062312	0.730274
ENSRNOG00000046601	20.1733	-0.733218	0.393411	-1.86374	0.0623575	0.730274
ENSRNOG00000030216	10.9546	-1.15752	0.621073	-1.86374	0.0623584	0.730274
ENSRNOG00000008634	22.2566	-0.74222	0.398363	-1.86317	0.0624377	0.730297
ENSRNOG00000006738	36.6948	0.753531	0.404884	1.8611	0.0627294	0.7328
ENSRNOG00000004103	28.3511	-0.915139	0.491902	-1.86041	0.0628274	0.733038
ENSRNOG00000055138	108.513	-0.517424	0.278316	-1.85912	0.0630095	0.734255
ENSRNOG00000001139	90.2868	0.45056	0.242424	1.85856	0.0630893	0.734279
ENSRNOG00000000781	5.11208	1.25019	0.672735	1.85836	0.0631173	NA
ENSRNOG00000017354	31.8756	-0.744473	0.400885	-1.85707	0.0633008	0.734743
ENSRNOG00000008279	67.5674	-0.536075	0.288679	-1.85699	0.0633119	0.734743
ENSRNOG00000018516	49.3606	-0.574949	0.309783	-1.85597	0.0634573	0.734743
ENSRNOG00000008236	200.469	0.436294	0.235106	1.85573	0.0634914	0.734743
ENSRNOG00000008659	50.4409	0.710641	0.383076	1.85509	0.0635828	0.734743
ENSRNOG00000000122	160.219	0.477254	0.257398	1.85415	0.0637176	0.734743
ENSRNOG00000015816	15.275	-1.05482	0.568918	-1.85408	0.0637279	0.734743
ENSRNOG00000014844	169.104	0.554831	0.299276	1.85391	0.0637519	0.734743
ENSRNOG00000007136	31.5945	-0.646837	0.349176	-1.85247	0.0639588	0.734785
ENSRNOG00000004159	65.5388	-0.493466	0.266411	-1.85227	0.063987	0.734785
ENSRNOG00000001976	320.968	0.502761	0.271786	1.84984	0.0643368	0.734785
ENSRNOG00000003745	23.7286	-1.48877	0.80491	-1.84961	0.0643693	0.734785
ENSRNOG00000013179	81.701	-0.651194	0.35215	-1.8492	0.0644293	0.734785
ENSRNOG00000036742	234.861	-0.460374	0.249101	-1.84815	0.0645811	0.734785
ENSRNOG00000054742	35.0353	0.61041	0.330293	1.84809	0.0645896	0.734785
ENSRNOG00000002180	58.2259	-0.529586	0.286658	-1.84745	0.0646823	0.734785
ENSRNOG00000001717	60.9811	0.50291	0.272258	1.84718	0.064721	0.734785
ENSRNOG00000018648	19.1089	-0.959133	0.519417	-1.84656	0.0648112	0.734785
ENSRNOG00000025388	20.8142	0.873174	0.473025	1.84593	0.0649017	0.734785
ENSRNOG00000011262	7.36693	-1.20562	0.653543	-1.84475	0.0650739	0.734785
ENSRNOG00000011052	126.654	-0.480407	0.260422	-1.84472	0.0650776	0.734785
ENSRNOG00000012873	89.251	-0.51466	0.278999	-1.84467	0.0650856	0.734785
ENSRNOG00000012505	29.5772	-0.69939	0.379165	-1.84455	0.0651026	0.734785
ENSRNOG00000011976	27.0319	-0.734268	0.398371	-1.84318	0.0653033	0.734785
ENSRNOG00000016273	20.6691	-0.741115	0.402182	-1.84274	0.0653676	0.734785
ENSRNOG00000057092	37.7973	0.773295	0.419785	1.84212	0.0654576	0.734785
ENSRNOG00000053196	63.6418	0.727337	0.394882	1.84191	0.0654886	0.734785
ENSRNOG00000026124	76.5524	-0.769312	0.417842	-1.84115	0.0655989	0.734785
ENSRNOG00000000875	63.176	0.774121	0.420835	1.83949	0.0658434	0.734785
ENSRNOG00000018741	91.6491	0.4514	0.245404	1.83942	0.0658537	0.734785
ENSRNOG00000014526	28.6991	-0.757449	0.411856	-1.83911	0.0658991	0.734785
ENSRNOG00000037815	64.7679	0.551879	0.300323	1.83761	0.0661193	0.734785
ENSRNOG00000015655	27.8707	-0.835415	0.454834	-1.83675	0.0662471	0.734785
ENSRNOG00000016242	69.0649	-0.703956	0.383329	-1.83643	0.0662944	0.734785
ENSRNOG00000016327	40.0965	-0.656699	0.357673	-1.83603	0.0663529	0.734785
ENSRNOG00000016980	213.923	0.573389	0.312552	1.83454	0.0665737	0.734785
ENSRNOG00000057754	36.5968	0.63183	0.344428	1.83443	0.0665903	0.734785
ENSRNOG00000004517	96.2255	-0.614436	0.334957	-1.83437	0.066599	0.734785
ENSRNOG00000039234	14.59	-0.899807	0.490763	-1.83349	0.0667302	0.734785
ENSRNOG00000046002	217.765	0.446314	0.243471	1.83313	0.0667836	0.734785
ENSRNOG00000047005	28.4048	-0.822317	0.448684	-1.83273	0.0668423	0.734785
ENSRNOG00000005346	37.1166	-0.722076	0.393995	-1.83271	0.0668464	0.734785
ENSRNOG00000015095	8.76872	-1.13072	0.617019	-1.83255	0.066869	0.734785
ENSRNOG00000008519	44.8229	-0.70783	0.386262	-1.83251	0.0668755	0.734785
ENSRNOG00000013121	9.15721	1.17918	0.644004	1.83101	0.0670985	0.734785
ENSRNOG00000036604	9.68055	1.22492	0.669037	1.83088	0.0671191	0.734785
ENSRNOG00000026649	57.3463	0.622751	0.340145	1.83084	0.0671242	0.734785
ENSRNOG00000018039	6.12571	-1.4073	0.768674	-1.83081	0.0671288	0.734785
ENSRNOG00000007905	16.5196	0.751333	0.410408	1.8307	0.0671454	0.734785
ENSRNOG00000004280	51.0921	-0.539242	0.29459	-1.83048	0.0671777	0.734785
ENSRNOG00000053948	84.3403	0.787582	0.430386	1.82994	0.0672586	0.734785
ENSRNOG00000039666	7.39344	-1.38288	0.755933	-1.82937	0.0673447	0.734785
ENSRNOG00000056223	9.22823	-1.03811	0.567694	-1.82865	0.0674527	0.734785
ENSRNOG00000010107	36.6933	0.59447	0.325209	1.82796	0.0675548	0.734785
ENSRNOG00000003108	69.6843	0.59288	0.324433	1.82743	0.067635	0.734785
ENSRNOG00000020315	36.2143	0.588551	0.322069	1.82741	0.0676384	0.734785
ENSRNOG00000006400	53.7735	-0.677889	0.370994	-1.82722	0.0676665	0.734785
ENSRNOG00000019244	34.8295	-0.819045	0.44835	-1.8268	0.0677301	0.734785
ENSRNOG00000017074	39.9127	-0.575534	0.315265	-1.82556	0.0679171	0.734785
ENSRNOG00000057367	817.781	0.413056	0.226285	1.82538	0.0679432	0.734785
ENSRNOG00000042111	178.093	0.463252	0.253841	1.82497	0.0680056	0.734785
ENSRNOG00000016266	51.4204	0.519477	0.284683	1.82475	0.068038	0.734785
ENSRNOG00000005391	11.8105	1.05886	0.580368	1.82446	0.0680833	0.734785
ENSRNOG00000024601	25.496	-0.747741	0.40997	-1.82389	0.0681688	0.734785
ENSRNOG00000043098	695.188	-0.564409	0.30948	-1.82373	0.0681928	0.734785
ENSRNOG00000016670	72.56	0.456625	0.250609	1.82206	0.0684462	0.735075
ENSRNOG00000007434	12.6452	1.10039	0.603938	1.82203	0.0684506	0.735075
ENSRNOG00000001064	224.11	0.378232	0.20759	1.82201	0.0684533	0.735075
ENSRNOG00000042592	13.6435	-1.00713	0.55328	-1.82029	0.0687145	0.737041
ENSRNOG00000021644	6.87275	-1.13203	0.622334	-1.819	0.0689113	0.737618
ENSRNOG00000003114	7.52154	-1.08659	0.597386	-1.81891	0.0689246	0.737618
ENSRNOG00000008364	1078.91	0.555931	0.305867	1.81756	0.0691322	0.738208
ENSRNOG00000011463	86.3623	-0.595089	0.327416	-1.81753	0.0691361	0.738208
ENSRNOG00000023258	38.2815	-0.659694	0.363244	-1.81612	0.0693523	0.739363
ENSRNOG00000053850	32.6923	0.71225	0.392251	1.8158	0.069401	0.739363
ENSRNOG00000011053	8.58795	-0.989621	0.545263	-1.81494	0.0695328	0.739933
ENSRNOG00000014191	21.4173	-0.943613	0.520475	-1.81299	0.069834	0.741479
ENSRNOG00000020873	266.755	1.13623	0.626719	1.81298	0.0698352	0.741479
ENSRNOG00000036598	25.126	0.744068	0.410633	1.812	0.069986	0.741693
ENSRNOG00000012701	294.211	0.559717	0.308923	1.81183	0.0700126	0.741693
ENSRNOG00000017220	10.3274	1.07913	0.595793	1.81126	0.0701012	0.741799
ENSRNOG00000007666	27.64	0.800079	0.441903	1.81053	0.0702136	0.742157
ENSRNOG00000046128	39.6151	-0.613438	0.339041	-1.80933	0.0703994	0.742464
ENSRNOG00000004373	28.166	-0.655445	0.362266	-1.80929	0.0704058	0.742464
ENSRNOG00000057350	4.83152	-1.54848	0.856232	-1.80848	0.0705311	NA
ENSRNOG00000018487	130.924	-0.63324	0.350206	-1.80819	0.0705766	0.742464
ENSRNOG00000004298	73.1215	0.517804	0.286554	1.807	0.0707616	0.742464
ENSRNOG00000051461	12.9586	-0.983435	0.544328	-1.8067	0.0708098	0.742464
ENSRNOG00000019730	26.4158	0.739107	0.409117	1.80659	0.070826	0.742464
ENSRNOG00000018279	985.201	0.565375	0.313017	1.80621	0.0708854	0.742464
ENSRNOG00000000442	16.5444	0.891026	0.493352	1.80607	0.0709081	0.742464
ENSRNOG00000038622	8.05198	-1.11883	0.619576	-1.80579	0.0709506	0.742464
ENSRNOG00000018126	20.0497	-0.950494	0.527061	-1.80338	0.0713279	0.744493
ENSRNOG00000015989	51.8654	-0.626262	0.347325	-1.8031	0.0713719	0.744493
ENSRNOG00000019968	38.2229	-0.605333	0.335745	-1.80295	0.0713956	0.744493
ENSRNOG00000014369	22.2197	-0.633293	0.351399	-1.8022	0.0715132	0.744493
ENSRNOG00000049507	44.9794	-0.569507	0.31615	-1.80138	0.071643	0.744493
ENSRNOG00000010350	120.607	0.421499	0.233999	1.80128	0.0716581	0.744493
ENSRNOG00000000186	324.708	0.547443	0.303959	1.80104	0.0716966	0.744493
ENSRNOG00000018515	4.73607	-1.154	0.640765	-1.80097	0.0717079	NA
ENSRNOG00000020571	12.9112	-0.945609	0.525535	-1.79933	0.0719672	0.746006
ENSRNOG00000006989	131.4	-0.491706	0.273304	-1.79912	0.0720004	0.746006
ENSRNOG00000012582	13.5763	-0.913977	0.508671	-1.79679	0.0723686	0.748999
ENSRNOG00000032048	27.3323	-0.772517	0.430314	-1.79524	0.0726151	0.750037
ENSRNOG00000005795	64.1491	-0.64606	0.359889	-1.79516	0.0726278	0.750037
ENSRNOG00000017164	7.36189	1.23411	0.687713	1.79451	0.0727314	0.750286
ENSRNOG00000012989	16.2313	-1.19932	0.668641	-1.79367	0.0728657	0.750851
ENSRNOG00000003520	180.175	-0.449363	0.250701	-1.79243	0.0730648	0.752082
ENSRNOG00000017434	89.9055	0.592119	0.330565	1.79123	0.0732557	0.752523
ENSRNOG00000014672	10.9668	1.19219	0.665606	1.79113	0.0732725	0.752523
ENSRNOG00000021085	73.1029	-0.573234	0.320228	-1.79008	0.0734408	0.752523
ENSRNOG00000022877	57.1377	-0.49882	0.278671	-1.79	0.0734543	0.752523
ENSRNOG00000001227	19.2752	-0.712314	0.398096	-1.7893	0.0735663	0.752523
ENSRNOG00000007126	4.44112	-1.46025	0.816188	-1.78911	0.0735966	NA
ENSRNOG00000045791	83.9174	-0.455988	0.254909	-1.78882	0.0736433	0.752523
ENSRNOG00000017127	95.9095	-0.442261	0.247283	-1.78848	0.0736984	0.752523
ENSRNOG00000018304	72.1708	-0.5194	0.290483	-1.78805	0.0737675	0.752523
ENSRNOG00000016539	56.1858	0.606308	0.339193	1.7875	0.0738561	0.752523
ENSRNOG00000000476	28.906	-0.698126	0.390638	-1.78714	0.0739147	0.752523
ENSRNOG00000009302	4.87093	1.1311	0.633044	1.78676	0.0739768	NA
ENSRNOG00000045931	14.0704	0.737335	0.412695	1.78663	0.0739969	0.752523
ENSRNOG00000000987	28.8251	0.571317	0.31987	1.78609	0.0740847	0.752523
ENSRNOG00000003890	363.718	-0.358749	0.200899	-1.78572	0.0741441	0.752523
ENSRNOG00000028319	591.908	0.395576	0.221635	1.78481	0.0742923	0.753217
ENSRNOG00000009370	5.36041	1.17057	0.656271	1.78367	0.0744769	0.754279
ENSRNOG00000001278	20.6611	-1.0893	0.611007	-1.78279	0.0746209	0.754467
ENSRNOG00000005033	36.7892	-0.715253	0.401277	-1.78244	0.0746773	0.754467
ENSRNOG00000000459	19.4893	-0.872333	0.489616	-1.78167	0.0748031	0.754467
ENSRNOG00000002879	34.1323	-0.609818	0.342288	-1.7816	0.0748152	0.754467
ENSRNOG00000003972	4.56226	-1.39436	0.782772	-1.78131	0.0748613	NA
ENSRNOG00000018698	10.0895	-1.16065	0.651949	-1.78028	0.0750305	0.75583
ENSRNOG00000042229	2.56891	-1.65374	0.929588	-1.779	0.0752394	NA
ENSRNOG00000004572	15.827	0.785667	0.441939	1.77777	0.0754415	0.75856
ENSRNOG00000056135	166.321	-0.491526	0.276534	-1.77745	0.0754942	0.75856
ENSRNOG00000013660	14.2584	-1.09376	0.615524	-1.77695	0.0755765	0.75856
ENSRNOG00000000924	21.4693	-0.79909	0.449849	-1.77635	0.0756749	0.75856
ENSRNOG00000002930	18.0028	-0.954355	0.537308	-1.77618	0.0757033	0.75856
ENSRNOG00000019964	88.7588	0.546417	0.307858	1.7749	0.0759144	0.759745
ENSRNOG00000019698	39.7186	-0.572969	0.322893	-1.77449	0.0759826	0.759745
ENSRNOG00000009381	54.8106	0.452639	0.255184	1.77377	0.0761005	0.76012
ENSRNOG00000059406	46.5099	-0.630314	0.355549	-1.77279	0.0762634	0.760238
ENSRNOG00000005642	28.0657	-0.696119	0.392747	-1.77244	0.0763221	0.760238
ENSRNOG00000028328	30.4328	0.830678	0.468715	1.77224	0.076354	0.760238
ENSRNOG00000016066	36.8229	-0.889654	0.502656	-1.76991	0.0767428	0.762502
ENSRNOG00000011047	16.6046	-0.830872	0.469445	-1.7699	0.076743	0.762502
ENSRNOG00000010237	38.0389	-0.618401	0.349841	-1.76766	0.0771176	0.764794
ENSRNOG00000042983	15.334	-1.0603	0.599868	-1.76755	0.0771357	0.764794
ENSRNOG00000026662	126.349	-0.435848	0.246741	-1.76642	0.0773251	0.765717
ENSRNOG00000019073	23.4855	0.675283	0.382381	1.76599	0.0773969	0.765717
ENSRNOG00000009514	596.855	0.404037	0.228845	1.76555	0.0774722	0.765717
ENSRNOG00000026128	34.0036	-0.603995	0.342538	-1.76329	0.0778514	0.76866
ENSRNOG00000011093	30.4185	0.686772	0.38977	1.76199	0.0780706	0.770019
ENSRNOG00000010160	25.2638	-0.745367	0.423178	-1.76136	0.0781782	0.770275
ENSRNOG00000019489	17.1686	-1.06162	0.60312	-1.76021	0.0783717	0.771377
ENSRNOG00000047295	5.67976	1.29883	0.738466	1.75882	0.0786083	0.772087
ENSRNOG00000026594	13.4638	-1.16523	0.662553	-1.75869	0.0786299	0.772087
ENSRNOG00000042679	71.4806	0.507702	0.288761	1.75821	0.0787119	0.772087
ENSRNOG00000021179	12.8531	-0.998518	0.568064	-1.75776	0.0787889	0.772087
ENSRNOG00000043059	26.4281	0.950444	0.54083	1.75738	0.0788528	0.772087
ENSRNOG00000053084	13.6194	-1.02628	0.584498	-1.75583	0.0791167	0.773769
ENSRNOG00000022071	4.13009	1.19543	0.681254	1.75475	0.0793022	NA
ENSRNOG00000007442	10.3384	-0.900535	0.513215	-1.75469	0.0793116	0.773769
ENSRNOG00000019340	28.5843	0.6129	0.349296	1.75467	0.0793156	0.773769
ENSRNOG00000028941	17.2378	-0.772565	0.440385	-1.75429	0.0793804	0.773769
ENSRNOG00000028113	57.5401	0.513025	0.292518	1.75382	0.0794606	0.773769
ENSRNOG00000037352	16.4016	-0.874123	0.498794	-1.75247	0.0796925	0.773769
ENSRNOG00000050794	5.36613	-1.35225	0.771637	-1.75244	0.0796981	0.773769
ENSRNOG00000047369	9.62976	1.33313	0.760789	1.7523	0.0797219	0.773769
ENSRNOG00000020279	27.9405	-0.64953	0.370774	-1.75182	0.0798042	0.773769
ENSRNOG00000030273	11.2537	0.950174	0.542464	1.75159	0.0798444	0.773769
ENSRNOG00000019763	11.4578	-1.09961	0.628075	-1.75077	0.0799858	0.77382
ENSRNOG00000013498	31.4296	-0.673095	0.384492	-1.75061	0.0800136	0.77382
ENSRNOG00000007089	159.003	-0.608987	0.348069	-1.74962	0.0801845	0.774521
ENSRNOG00000032729	31.6682	-0.675809	0.386363	-1.74915	0.0802645	0.774521
ENSRNOG00000005096	109.548	-0.425251	0.243229	-1.74836	0.0804017	0.774521
ENSRNOG00000013744	18.8353	-0.799072	0.45706	-1.74829	0.0804143	0.774521
ENSRNOG00000042467	59.4639	0.653352	0.373941	1.74721	0.0806014	0.775532
ENSRNOG00000029148	10.4291	-1.27442	0.730014	-1.74575	0.0808545	0.77574
ENSRNOG00000051682	82.3179	0.555934	0.318476	1.74561	0.0808793	0.77574
ENSRNOG00000013962	13.4057	1.23658	0.708482	1.74539	0.0809163	0.77574
ENSRNOG00000009276	11.4816	-1.09972	0.630144	-1.74519	0.0809517	0.77574
ENSRNOG00000045997	5.37567	-1.30835	0.750389	-1.74356	0.0812363	0.776829
ENSRNOG00000002436	34.5991	-0.767646	0.440381	-1.74314	0.0813093	0.776829
ENSRNOG00000018553	23.4728	0.602925	0.345888	1.74312	0.0813123	0.776829
ENSRNOG00000016974	35.1935	-0.515777	0.296054	-1.74217	0.0814781	0.777626
ENSRNOG00000004901	22.3935	0.723244	0.415687	1.73988	0.0818805	0.780095
ENSRNOG00000062220	19.5939	0.661627	0.380307	1.73972	0.081909	0.780095
ENSRNOG00000013851	5.42925	-1.34639	0.774104	-1.73928	0.0819847	0.780095
ENSRNOG00000000633	96.4388	0.510566	0.293883	1.73731	0.0823323	0.782613
ENSRNOG00000016475	9.8128	-1.04222	0.600154	-1.73658	0.0824611	0.783048
ENSRNOG00000003328	94.0329	0.516535	0.297559	1.73591	0.0825801	0.783292
ENSRNOG00000010584	145.55	-0.584295	0.336864	-1.73451	0.0828274	0.783292
ENSRNOG00000004473	30.1542	0.746132	0.43031	1.73394	0.0829288	0.783292
ENSRNOG00000001551	373.284	-0.410424	0.236736	-1.73368	0.0829755	0.783292
ENSRNOG00000011847	24.423	0.695097	0.400946	1.73364	0.0829814	0.783292
ENSRNOG00000056984	315.999	0.414673	0.239194	1.73363	0.0829846	0.783292
ENSRNOG00000008857	26.5026	0.78341	0.452161	1.73259	0.0831686	0.784244
ENSRNOG00000005828	892.068	0.393287	0.227098	1.7318	0.0833099	0.784326
ENSRNOG00000010680	29.0584	0.829375	0.479091	1.73114	0.0834264	0.784326
ENSRNOG00000051204	7.66901	-1.20297	0.694974	-1.73095	0.0834602	0.784326
ENSRNOG00000016434	12.8518	-0.821622	0.474793	-1.73048	0.0835441	0.784326
ENSRNOG00000046472	56.0167	0.608129	0.351477	1.73021	0.0835927	0.784326
ENSRNOG00000012186	109.823	-0.405477	0.234538	-1.72883	0.0838387	0.785806
ENSRNOG00000001378	6.69647	1.19804	0.69315	1.7284	0.083917	0.785806
ENSRNOG00000040195	111.771	0.608776	0.352481	1.72712	0.0841463	0.786517
ENSRNOG00000027756	82.7293	0.483842	0.280229	1.7266	0.0842402	0.786517
ENSRNOG00000007127	5.68701	-1.14162	0.661232	-1.7265	0.0842576	0.786517
ENSRNOG00000005299	12.3846	-1.01022	0.585488	-1.72544	0.0844481	0.786517
ENSRNOG00000039350	160.689	0.58315	0.337982	1.72539	0.0844576	0.786517
ENSRNOG00000014187	5.3575	1.37835	0.798956	1.72519	0.0844929	0.786517
ENSRNOG00000049873	31.0384	-0.806972	0.467983	-1.72436	0.0846426	0.787134
ENSRNOG00000006320	15.2942	0.922412	0.535162	1.72361	0.084778	0.787413
ENSRNOG00000049471	4.69849	-1.25832	0.730098	-1.72349	0.0847994	NA
ENSRNOG00000014650	6.86686	1.01923	0.591552	1.72298	0.0848918	0.787413
ENSRNOG00000032202	14.3222	-0.984155	0.571279	-1.72272	0.0849385	0.787413
ENSRNOG00000020878	31.7792	0.605072	0.351306	1.72235	0.0850063	0.787413
ENSRNOG00000011416	4.2707	-1.25	0.726471	-1.72065	0.0853142	NA
ENSRNOG00000002607	354.281	0.451099	0.262392	1.71918	0.0855824	0.791973
ENSRNOG00000002757	31.9845	0.499003	0.290417	1.71823	0.0857548	0.792791
ENSRNOG00000055314	331.534	0.466796	0.271969	1.71636	0.0860966	0.795172
ENSRNOG00000061763	17.6533	0.781152	0.456015	1.713	0.0867132	0.798591
ENSRNOG00000008226	163.625	0.44581	0.260298	1.71269	0.086769	0.798591
ENSRNOG00000001657	47.4712	-0.630469	0.368664	-1.71014	0.0872392	0.798591
ENSRNOG00000018564	22.4344	-0.772876	0.45221	-1.70911	0.0874309	0.798591
ENSRNOG00000028083	19.2212	0.716039	0.419019	1.70884	0.0874799	0.798591
ENSRNOG00000060615	19.0773	-0.961234	0.562507	-1.70884	0.0874804	0.798591
ENSRNOG00000016253	484.064	0.460637	0.269641	1.70834	0.0875739	0.798591
ENSRNOG00000001700	27.8942	0.722552	0.423002	1.70815	0.0876082	0.798591
ENSRNOG00000013634	29.188	-0.694621	0.406788	-1.70757	0.0877154	0.798591
ENSRNOG00000018681	36.4207	1.21531	0.711859	1.70724	0.0877779	0.798591
ENSRNOG00000001607	12.9991	-0.87921	0.515265	-1.70632	0.0879476	0.798591
ENSRNOG00000003802	21.8675	-0.912239	0.534628	-1.70631	0.087951	0.798591
ENSRNOG00000002652	37.8998	-0.56695	0.332272	-1.70628	0.0879554	0.798591
ENSRNOG00000016029	13.0973	-1.05686	0.619395	-1.70627	0.0879569	0.798591
ENSRNOG00000025701	128.347	-0.496164	0.290814	-1.70612	0.0879852	0.798591
ENSRNOG00000005264	47.827	-0.706524	0.414178	-1.70585	0.0880368	0.798591
ENSRNOG00000028629	82.6836	-0.506846	0.297185	-1.70549	0.0881031	0.798591
ENSRNOG00000000503	8.07893	-0.929666	0.54514	-1.70537	0.0881252	0.798591
ENSRNOG00000017462	13.0662	0.806111	0.472746	1.70517	0.0881635	0.798591
ENSRNOG00000005031	30.3822	-0.671753	0.394014	-1.70489	0.088214	0.798591
ENSRNOG00000006204	13.3764	-0.890084	0.522333	-1.70405	0.0883708	0.798591
ENSRNOG00000058430	12.1273	-0.791016	0.464431	-1.70319	0.088532	0.798591
ENSRNOG00000000596	49.9726	0.726099	0.426358	1.70303	0.0885629	0.798591
ENSRNOG00000045691	12.4778	-0.938696	0.551292	-1.70272	0.0886206	0.798591
ENSRNOG00000001300	23.1881	-0.654929	0.384658	-1.70263	0.0886376	0.798591
ENSRNOG00000008782	723.046	0.413694	0.242996	1.70247	0.0886665	0.798591
ENSRNOG00000015641	9.31399	1.00182	0.588891	1.70119	0.0889068	0.799992
ENSRNOG00000018296	6.21639	1.21534	0.715141	1.69944	0.0892362	0.802191
ENSRNOG00000010303	26.5075	-0.726134	0.427655	-1.69794	0.0895183	0.803961
ENSRNOG00000018950	46.7962	-0.521009	0.307157	-1.69623	0.089842	0.805077
ENSRNOG00000031731	29.0114	-0.666824	0.393171	-1.69601	0.0898831	0.805077
ENSRNOG00000023896	307.919	-0.352065	0.207664	-1.69535	0.0900082	0.805077
ENSRNOG00000003452	8.6549	-0.953971	0.562869	-1.69484	0.0901065	0.805077
ENSRNOG00000001633	72.8133	-0.478912	0.282632	-1.69447	0.0901759	0.805077
ENSRNOG00000006067	45.5893	0.531536	0.31376	1.69408	0.0902497	0.805077
ENSRNOG00000009419	9.67263	-0.967365	0.571056	-1.69399	0.0902664	0.805077
ENSRNOG00000009935	31.1798	-0.601974	0.355458	-1.69352	0.0903573	0.805077
ENSRNOG00000019136	110.231	-0.435314	0.25717	-1.69271	0.090511	0.805077
ENSRNOG00000012665	38.9638	0.562501	0.332343	1.69253	0.0905445	0.805077
ENSRNOG00000029386	7.74468	-1.27478	0.753264	-1.69234	0.0905808	0.805077
ENSRNOG00000021524	28.8772	0.746961	0.441806	1.6907	0.0908939	0.8071
ENSRNOG00000022171	13.6227	0.89648	0.530422	1.69013	0.091004	0.807318
ENSRNOG00000024780	19.9675	0.716387	0.424059	1.68936	0.091151	0.807421
ENSRNOG00000004621	113.466	-0.500921	0.296578	-1.689	0.0912188	0.807421
ENSRNOG00000015508	53.56	0.545016	0.322738	1.68872	0.0912722	0.807421
ENSRNOG00000014065	3.87013	-1.17366	0.695151	-1.68836	0.0913426	NA
ENSRNOG00000022767	40.201	0.565654	0.335174	1.68765	0.0914792	0.808226
ENSRNOG00000020373	40.4789	-0.515385	0.30545	-1.6873	0.0915462	0.808226
ENSRNOG00000005858	11035.2	0.657771	0.389926	1.68691	0.0916201	0.808226
ENSRNOG00000008734	4.50611	1.37258	0.813878	1.68647	0.0917049	NA
ENSRNOG00000049402	24.2445	0.767598	0.455158	1.68644	0.0917105	0.808268
ENSRNOG00000049437	24.3403	0.829853	0.492215	1.68596	0.0918042	0.808339
ENSRNOG00000011461	38.2285	-0.678048	0.402391	-1.68505	0.0919793	0.808697
ENSRNOG00000049771	88.7689	0.577914	0.3431	1.68439	0.0921061	0.808697
ENSRNOG00000033026	54.7562	0.550687	0.327064	1.68373	0.0922343	0.808697
ENSRNOG00000055583	42.9603	-0.610342	0.362536	-1.68353	0.092272	0.808697
ENSRNOG00000000595	28.5953	0.585007	0.347489	1.68353	0.0922732	0.808697
ENSRNOG00000057904	38.1896	0.616479	0.366379	1.68263	0.0924473	0.809472
ENSRNOG00000024144	86.0932	-0.479455	0.285333	-1.68033	0.0928927	0.81141
ENSRNOG00000004743	13.1449	-0.893915	0.532162	-1.67978	0.0929999	0.81141
ENSRNOG00000005614	161.427	0.428684	0.255322	1.679	0.0931529	0.81141
ENSRNOG00000056904	135.671	0.470871	0.280483	1.67879	0.0931932	0.81141
ENSRNOG00000008816	9.0494	-1.33789	0.796974	-1.67872	0.0932069	0.81141
ENSRNOG00000027410	7.99956	-1.10478	0.658145	-1.67862	0.0932259	0.81141
ENSRNOG00000004846	105.55	0.35073	0.208985	1.67825	0.0932975	0.81141
ENSRNOG00000015205	666.682	0.487748	0.290681	1.67795	0.0933565	0.81141
ENSRNOG00000008929	6.54548	1.33996	0.798936	1.67717	0.0935083	0.811884
ENSRNOG00000032930	26.4185	-0.626988	0.373921	-1.67679	0.093583	0.811884
ENSRNOG00000018330	6.05332	-1.15834	0.691016	-1.67628	0.093683	0.812005
ENSRNOG00000001242	1113.82	0.482042	0.287847	1.67465	0.0940033	0.812094
ENSRNOG00000013428	440.203	0.484704	0.289489	1.67434	0.0940632	0.812094
ENSRNOG00000004091	74.6311	0.382034	0.228175	1.6743	0.0940711	0.812094
ENSRNOG00000059466	7.53479	-0.916133	0.547247	-1.67407	0.0941161	0.812094
ENSRNOG00000015496	19.6882	-0.818874	0.489162	-1.67404	0.0941234	0.812094
ENSRNOG00000003385	21.6678	-0.655609	0.391979	-1.67256	0.0944134	0.813852
ENSRNOG00000015184	23.0355	1.38536	0.829034	1.67106	0.0947103	0.814708
ENSRNOG00000011201	27.2513	-0.701432	0.419772	-1.67098	0.0947253	0.814708
ENSRNOG00000017087	43.0126	-0.653122	0.390916	-1.67075	0.0947716	0.814708
ENSRNOG00000013092	16.7972	0.798465	0.478203	1.66972	0.0949747	0.815117
ENSRNOG00000046741	372.044	0.548497	0.328526	1.66957	0.095005	0.815117
ENSRNOG00000024061	11.5609	-0.748711	0.448545	-1.6692	0.0950782	0.815117
ENSRNOG00000016716	14.4552	1.04241	0.625193	1.66734	0.0954459	0.816453
ENSRNOG00000050232	63.4472	-1.14693	0.687953	-1.66717	0.0954814	0.816453
ENSRNOG00000033444	13.5749	-1.03119	0.618553	-1.6671	0.0954936	0.816453
ENSRNOG00000056836	23.2597	-0.873682	0.524294	-1.6664	0.095634	0.816914
ENSRNOG00000014155	75.9522	0.4174	0.250559	1.66587	0.0957384	0.817065
ENSRNOG00000029171	21.4039	-0.910964	0.547058	-1.6652	0.0958719	0.817466
ENSRNOG00000006976	20.9399	-0.702211	0.422331	-1.6627	0.0963719	0.818572
ENSRNOG00000009088	207.359	0.331667	0.199485	1.66262	0.0963887	0.818572
ENSRNOG00000021317	180.867	-0.425346	0.255839	-1.66255	0.0964018	0.818572
ENSRNOG00000019868	75.0331	-0.706322	0.424918	-1.66226	0.0964615	0.818572
ENSRNOG00000024426	98.1416	0.657793	0.395937	1.66136	0.0966417	0.818572
ENSRNOG00000050437	222.41	0.391778	0.235825	1.66131	0.0966512	0.818572
ENSRNOG00000003635	5.18389	-1.21446	0.731378	-1.66051	0.0968117	NA
ENSRNOG00000024661	17.3556	-0.723779	0.435935	-1.66029	0.0968556	0.818572
ENSRNOG00000023698	20.8201	0.686687	0.413595	1.66029	0.0968562	0.818572
ENSRNOG00000022727	53.5558	-0.45725	0.275452	-1.66	0.0969153	0.818572
ENSRNOG00000000157	82.7495	0.412623	0.248651	1.65945	0.0970256	0.818572
ENSRNOG00000014098	8.44827	-0.979607	0.590366	-1.65932	0.0970511	0.818572
ENSRNOG00000003928	241.215	0.404117	0.243545	1.65931	0.0970531	0.818572
ENSRNOG00000005849	192.093	0.463389	0.279372	1.65868	0.0971795	0.818572
ENSRNOG00000011669	10.1882	-1.05848	0.638361	-1.65812	0.0972939	0.818572
ENSRNOG00000054118	28.5657	0.647533	0.390533	1.65807	0.0973024	0.818572
ENSRNOG00000022796	10.5937	-1.21624	0.734045	-1.6569	0.0975396	0.819836
ENSRNOG00000033593	90.0591	0.481021	0.290398	1.65642	0.0976369	0.819924
ENSRNOG00000009421	814.013	0.48449	0.292602	1.6558	0.097762	0.820015
ENSRNOG00000036745	65.5409	-0.580231	0.350663	-1.65467	0.0979916	0.820015
ENSRNOG00000016930	17.1471	-0.693964	0.419608	-1.65384	0.0981602	0.820015
ENSRNOG00000057626	218.271	0.399425	0.24159	1.65332	0.0982659	0.820015
ENSRNOG00000022189	11.8623	0.761227	0.460458	1.65319	0.0982914	0.820015
ENSRNOG00000050849	44.2184	-0.514553	0.311283	-1.653	0.09833	0.820015
ENSRNOG00000003773	173.308	0.391343	0.236767	1.65286	0.0983591	0.820015
ENSRNOG00000013970	6.8649	-1.31107	0.793255	-1.65277	0.0983785	0.820015
ENSRNOG00000055789	5.28357	-1.25462	0.759193	-1.65257	0.0984178	NA
ENSRNOG00000046922	140.319	0.548033	0.331673	1.65233	0.0984673	0.820015
ENSRNOG00000020698	15.0821	-0.9982	0.604205	-1.65209	0.0985165	0.820015
ENSRNOG00000001177	121.656	0.488942	0.296256	1.6504	0.0988602	0.820422
ENSRNOG00000006469	7.63334	-1.04952	0.636217	-1.64963	0.099019	0.820422
ENSRNOG00000020406	29.4104	-0.694905	0.421288	-1.64948	0.0990495	0.820422
ENSRNOG00000060626	24.2908	0.870931	0.528034	1.64939	0.0990686	0.820422
ENSRNOG00000029501	289.601	0.440389	0.26703	1.64922	0.0991036	0.820422
ENSRNOG00000012385	132.973	-0.462709	0.280601	-1.64899	0.0991497	0.820422
ENSRNOG00000001699	19.5787	-0.69236	0.419915	-1.64881	0.0991866	0.820422
ENSRNOG00000015215	55.9682	0.527228	0.31993	1.64795	0.0993632	0.820422
ENSRNOG00000017318	11.5879	0.784316	0.475946	1.64791	0.0993714	0.820422
ENSRNOG00000019704	57.2158	0.713624	0.433129	1.6476	0.0994346	0.820422
ENSRNOG00000056457	169.392	0.478801	0.290738	1.64685	0.0995893	0.820981
ENSRNOG00000015415	40.2098	-0.470455	0.28588	-1.64564	0.0998388	0.822319
ENSRNOG00000046848	11.1355	-0.925676	0.563663	-1.64225	0.100538	0.826269
ENSRNOG00000003131	37.0207	-0.579038	0.352684	-1.6418	0.10063	0.826269
ENSRNOG00000020716	34.1121	-0.608047	0.37037	-1.64173	0.100647	0.826269
ENSRNOG00000003661	60.1723	-0.450702	0.274547	-1.64162	0.100668	0.826269
ENSRNOG00000058120	5.65501	1.22848	0.749035	1.64009	0.100987	0.827998
ENSRNOG00000018227	10.2814	0.899052	0.548339	1.63959	0.10109	0.827998
ENSRNOG00000025462	21.805	0.640006	0.390404	1.63934	0.101142	0.827998
ENSRNOG00000000956	14.69	-0.892377	0.544514	-1.63885	0.101244	0.828115
ENSRNOG00000060946	4.69919	1.23345	0.752863	1.63834	0.10135	NA
ENSRNOG00000004033	2.91041	1.37518	0.84038	1.63637	0.101761	NA
ENSRNOG00000028047	4.80665	0.992038	0.606405	1.63593	0.101854	NA
ENSRNOG00000021173	37.8306	0.57318	0.350416	1.63571	0.1019	0.830389
ENSRNOG00000008620	42.6379	-0.486664	0.297528	-1.63569	0.101904	0.830389
ENSRNOG00000008346	63.7422	-0.585499	0.358162	-1.63473	0.102105	0.830389
ENSRNOG00000014857	24.8611	0.679612	0.416044	1.63351	0.102362	0.830389
ENSRNOG00000001269	292.369	0.315497	0.193148	1.63345	0.102375	0.830389
ENSRNOG00000027066	6.82687	1.31747	0.806795	1.63297	0.102476	0.830389
ENSRNOG00000020086	30.1731	0.633134	0.387798	1.63264	0.102545	0.830389
ENSRNOG00000050932	51.2295	-0.469553	0.287664	-1.6323	0.102617	0.830389
ENSRNOG00000020635	43.3525	0.676589	0.414578	1.63199	0.102681	0.830389
ENSRNOG00000047984	41.7402	-0.524199	0.321227	-1.63186	0.102708	0.830389
ENSRNOG00000001453	314.303	0.34535	0.211682	1.63145	0.102795	0.830389
ENSRNOG00000015473	51.2212	0.615025	0.377066	1.63108	0.102873	0.830389
ENSRNOG00000003500	35.874	-0.811236	0.497367	-1.63106	0.102877	0.830389
ENSRNOG00000028548	5.9272	-1.14893	0.704435	-1.63099	0.102892	0.830389
ENSRNOG00000005261	57.3483	0.492681	0.302152	1.63057	0.10298	0.830389
ENSRNOG00000023816	40.8605	-0.615223	0.377438	-1.63	0.103102	0.830389
ENSRNOG00000001828	28.3548	-0.629976	0.386517	-1.62988	0.103127	0.830389
ENSRNOG00000018781	15.9486	-0.723214	0.443848	-1.62942	0.103224	0.830389
ENSRNOG00000007881	34.1247	-0.511824	0.31416	-1.62918	0.103275	0.830389
ENSRNOG00000001908	3.95101	-1.30392	0.800876	-1.62812	0.103499	NA
ENSRNOG00000012947	71.9022	0.452146	0.277867	1.6272	0.103694	0.830389
ENSRNOG00000016477	17.2854	-0.678147	0.416941	-1.62648	0.103847	0.830389
ENSRNOG00000012749	35.7843	-0.579441	0.356353	-1.62603	0.103943	0.830389
ENSRNOG00000000172	10.4044	-1.01144	0.622045	-1.62599	0.103951	0.830389
ENSRNOG00000017448	26.4522	0.682597	0.419844	1.62583	0.103985	0.830389
ENSRNOG00000017401	44.3668	0.635261	0.390731	1.62582	0.103987	0.830389
ENSRNOG00000016271	1826.61	-0.382747	0.235472	-1.62545	0.104067	0.830389
ENSRNOG00000025416	8.42455	1.35242	0.832308	1.6249	0.104183	0.830389
ENSRNOG00000020014	49.1865	0.586529	0.361032	1.62459	0.10425	0.830389
ENSRNOG00000008048	67.7881	-0.582467	0.358586	-1.62435	0.104302	0.830389
ENSRNOG00000039877	20.7426	-0.709088	0.436619	-1.62404	0.104367	0.830389
ENSRNOG00000051711	59.0892	0.430876	0.265504	1.62286	0.104619	0.830389
ENSRNOG00000018003	5.41584	-1.21721	0.75008	-1.62277	0.104638	0.830389
ENSRNOG00000019922	56.2754	0.569599	0.351042	1.62259	0.104676	0.830389
ENSRNOG00000025209	18.7816	0.742118	0.457453	1.62228	0.104743	0.830389
ENSRNOG00000027002	5.27234	1.08684	0.670028	1.62208	0.104787	NA
ENSRNOG00000010219	4.15173	-1.31303	0.809595	-1.62183	0.104839	NA
ENSRNOG00000009652	94.8499	-0.528954	0.326149	-1.62182	0.104842	0.830389
ENSRNOG00000014079	64.7799	-0.542896	0.334748	-1.62181	0.104845	0.830389
ENSRNOG00000017539	15.8027	1.64458	1.01406	1.62177	0.104852	0.830389
ENSRNOG00000015262	1190.06	0.556108	0.343033	1.62115	0.104985	0.830389
ENSRNOG00000019108	20.4606	0.696482	0.429693	1.62088	0.105042	0.830389
ENSRNOG00000002944	86.2435	0.457232	0.282208	1.6202	0.10519	0.830389
ENSRNOG00000036664	32.9234	0.587074	0.362483	1.61959	0.10532	0.830389
ENSRNOG00000012337	14.775	0.863732	0.533523	1.61892	0.105464	0.830389
ENSRNOG00000008613	8.81559	-1.02065	0.630588	-1.61856	0.105541	0.830389
ENSRNOG00000010150	370.385	0.330697	0.204357	1.61823	0.105613	0.830389
ENSRNOG00000007740	12.9791	-1.12742	0.696714	-1.61819	0.105621	0.830389
ENSRNOG00000012705	4.58697	-1.12756	0.696948	-1.61786	0.105693	NA
ENSRNOG00000005620	8.94694	-0.856854	0.529696	-1.61763	0.105742	0.830389
ENSRNOG00000021175	49.6985	0.524978	0.324581	1.6174	0.105791	0.830389
ENSRNOG00000009422	108.62	0.443227	0.274066	1.61723	0.105829	0.830389
ENSRNOG00000006508	227.9	0.382986	0.236819	1.61721	0.105833	0.830389
ENSRNOG00000009090	222.782	-0.426215	0.263627	-1.61674	0.105935	0.830502
ENSRNOG00000017307	155.712	-0.549613	0.340232	-1.61541	0.106222	0.832057
ENSRNOG00000003936	25.6124	0.667722	0.413741	1.61386	0.106557	0.833989
ENSRNOG00000017047	5.22963	-1.21847	0.75534	-1.61314	0.106713	NA
ENSRNOG00000002630	32.4161	-0.719654	0.446397	-1.61214	0.106932	0.834939
ENSRNOG00000043465	5.88977	-1.31449	0.81537	-1.61213	0.106933	0.834939
ENSRNOG00000003497	23.6091	-0.59741	0.370582	-1.61208	0.106944	0.834939
ENSRNOG00000007793	49.8622	-0.711961	0.441963	-1.61091	0.1072	0.83602
ENSRNOG00000023484	15.0563	-0.840959	0.522129	-1.61063	0.107259	0.83602
ENSRNOG00000012852	30.4318	-0.670148	0.416182	-1.61023	0.107348	0.836021
ENSRNOG00000003649	26.2901	-0.689789	0.428606	-1.60938	0.107533	0.836682
ENSRNOG00000016384	6.02887	1.03141	0.641015	1.60903	0.10761	0.836682
ENSRNOG00000050647	42.3192	-0.638766	0.39737	-1.60748	0.107948	0.836781
ENSRNOG00000053828	21.3313	0.819496	0.509912	1.60713	0.108026	0.836781
ENSRNOG00000055564	40.7438	-0.710215	0.441933	-1.60707	0.10804	0.836781
ENSRNOG00000016037	45.2734	0.600266	0.373685	1.60634	0.108198	0.836781
ENSRNOG00000015971	91.8459	0.414873	0.258285	1.60626	0.108217	0.836781
ENSRNOG00000042691	4.86479	1.21829	0.758494	1.6062	0.10823	NA
ENSRNOG00000009382	12.0632	-0.858165	0.534365	-1.60595	0.108284	0.836781
ENSRNOG00000031406	8.30882	1.00894	0.628428	1.6055	0.108384	0.836781
ENSRNOG00000026833	80.6787	0.495896	0.308939	1.60516	0.108459	0.836781
ENSRNOG00000011704	15.5509	-0.799886	0.498332	-1.60513	0.108466	0.836781
ENSRNOG00000017840	15.6329	-0.757364	0.471912	-1.60488	0.108519	0.836781
ENSRNOG00000000419	3.37922	1.09475	0.68219	1.60476	0.108547	NA
ENSRNOG00000025354	13.2784	0.939212	0.585351	1.60453	0.108598	0.836781
ENSRNOG00000021412	25.4531	0.693744	0.432988	1.60222	0.109106	0.839723
ENSRNOG00000001829	47.9741	0.464544	0.289979	1.60199	0.109158	0.839723
ENSRNOG00000011910	12.9266	0.829462	0.518088	1.60101	0.109376	0.840204
ENSRNOG00000047014	14.5417	0.914871	0.571472	1.6009	0.109398	0.840204
ENSRNOG00000015280	27.7805	-0.576927	0.360516	-1.60028	0.109537	0.840583
ENSRNOG00000000640	3.64093	-1.30185	0.813516	-1.60028	0.109537	NA
ENSRNOG00000052376	4.5662	-1.35647	0.847684	-1.60021	0.109552	NA
ENSRNOG00000018615	3.59388	-1.15584	0.72282	-1.59908	0.109804	NA
ENSRNOG00000017137	9.42709	-1.12252	0.701988	-1.59906	0.109806	0.841967
ENSRNOG00000010629	13.3585	0.925501	0.579059	1.59828	0.10998	0.842616
ENSRNOG00000025052	6.6695	-0.925288	0.579334	-1.59716	0.11023	0.842904
ENSRNOG00000003833	59.0534	-0.449111	0.281241	-1.59689	0.11029	0.842904
ENSRNOG00000000614	82.5019	-0.545264	0.341593	-1.59624	0.110436	0.842904
ENSRNOG00000023919	80.2355	-0.614651	0.385104	-1.59607	0.110474	0.842904
ENSRNOG00000022234	45.9928	-0.47118	0.295262	-1.5958	0.110532	0.842904
ENSRNOG00000015226	186.65	0.327995	0.205548	1.59571	0.110554	0.842904
ENSRNOG00000007681	137.104	0.522004	0.327365	1.59456	0.11081	0.844175
ENSRNOG00000000523	15.2248	-0.704067	0.441697	-1.594	0.110935	0.844448
ENSRNOG00000002823	33.2235	0.581695	0.365494	1.59153	0.111489	0.847985
ENSRNOG00000019710	17.2796	-0.760639	0.478159	-1.59076	0.111663	0.848358
ENSRNOG00000000066	3.85511	-1.19368	0.750547	-1.59041	0.111741	NA
ENSRNOG00000015225	34.0369	0.53831	0.338517	1.5902	0.11179	0.848358
ENSRNOG00000011613	57.5867	0.436556	0.274543	1.59012	0.111808	0.848358
ENSRNOG00000031266	12.7157	-0.893728	0.562244	-1.58957	0.111931	0.848608
ENSRNOG00000024309	84.3267	-0.676925	0.426052	-1.58883	0.112099	0.849197
ENSRNOG00000009711	17.3535	0.904564	0.569616	1.58802	0.112281	0.849207
ENSRNOG00000002644	17.7318	0.84445	0.532124	1.58694	0.112526	0.849207
ENSRNOG00000025141	13.5992	0.839475	0.529042	1.58678	0.112562	0.849207
ENSRNOG00000034254	839.026	0.433331	0.273307	1.58551	0.11285	0.849207
ENSRNOG00000047796	36.4984	0.583254	0.367866	1.58551	0.112851	0.849207
ENSRNOG00000018293	38.5457	0.560745	0.353674	1.58549	0.112855	0.849207
ENSRNOG00000030232	55.7964	-0.393429	0.248249	-1.58482	0.113008	0.849207
ENSRNOG00000016705	529.178	0.409958	0.258727	1.58452	0.113075	0.849207
ENSRNOG00000060846	24.3415	-0.653128	0.412251	-1.5843	0.113126	0.849207
ENSRNOG00000016468	338.293	0.488677	0.308472	1.58419	0.113151	0.849207
ENSRNOG00000006619	29.9444	-0.603336	0.380877	-1.58407	0.113178	0.849207
ENSRNOG00000004165	4.16087	-1.06356	0.671433	-1.58401	0.113192	NA
ENSRNOG00000003715	5.43812	-1.1248	0.710228	-1.58371	0.113259	0.849207
ENSRNOG00000047322	57.6624	-0.481098	0.303799	-1.58361	0.113283	0.849207
ENSRNOG00000036699	11.5651	-0.92151	0.582029	-1.58327	0.11336	0.849207
ENSRNOG00000018417	149.051	0.33374	0.210968	1.58194	0.113663	0.849444
ENSRNOG00000027936	11.8086	-0.801301	0.506629	-1.58163	0.113734	0.849444
ENSRNOG00000001163	46.32	-0.462452	0.292615	-1.58041	0.114013	0.849444
ENSRNOG00000017703	12.442	-0.73284	0.463838	-1.57995	0.114119	0.849444
ENSRNOG00000022480	356.402	0.563916	0.356927	1.57992	0.114125	0.849444
ENSRNOG00000007390	535.574	-0.393776	0.249258	-1.57979	0.114154	0.849444
ENSRNOG00000013877	11.9696	-0.954955	0.60455	-1.57961	0.114196	0.849444
ENSRNOG00000042458	15.5619	-0.770213	0.487769	-1.57905	0.114324	0.849444
ENSRNOG00000043193	36.0871	0.650511	0.412011	1.57887	0.114366	0.849444
ENSRNOG00000007900	92.0759	-0.441484	0.279622	-1.57886	0.114369	0.849444
ENSRNOG00000005133	655.478	0.372684	0.236125	1.57833	0.114489	0.849444
ENSRNOG00000019430	21.8647	-0.556683	0.35283	-1.57777	0.11462	0.849444
ENSRNOG00000010189	344.636	-0.459566	0.291281	-1.57774	0.114625	0.849444
ENSRNOG00000012892	27.4482	0.668258	0.42374	1.57705	0.114785	0.849444
ENSRNOG00000018784	2.02926	-1.42618	0.904419	-1.5769	0.114818	NA
ENSRNOG00000020867	4.89749	-1.31879	0.836348	-1.57684	0.114832	NA
ENSRNOG00000018408	12.3793	-0.803178	0.509501	-1.5764	0.114933	0.849444
ENSRNOG00000046829	124.912	0.591758	0.375415	1.57628	0.114962	0.849444
ENSRNOG00000017604	67.8829	0.560163	0.355495	1.57573	0.115089	0.849444
ENSRNOG00000050323	142.966	-0.47283	0.300136	-1.57538	0.115168	0.849444
ENSRNOG00000033663	21.1857	-0.617569	0.392186	-1.57468	0.11533	0.849444
ENSRNOG00000010176	43.4534	-0.648742	0.412035	-1.57448	0.115376	0.849444
ENSRNOG00000023381	16.0768	0.748812	0.475597	1.57447	0.11538	0.849444
ENSRNOG00000007371	26.4725	0.670326	0.425867	1.57403	0.115481	0.849444
ENSRNOG00000052445	18.4468	0.656874	0.417344	1.57394	0.115501	0.849444
ENSRNOG00000034084	306.571	0.358725	0.227999	1.57336	0.115635	0.849444
ENSRNOG00000003873	105.962	0.403856	0.256765	1.57286	0.115751	0.849444
ENSRNOG00000060449	427	-0.445043	0.282989	-1.57265	0.1158	0.849444
ENSRNOG00000012124	30.7961	-0.671857	0.427238	-1.57256	0.115821	0.849444
ENSRNOG00000001191	58.9917	0.466497	0.296796	1.57178	0.116002	0.849578
ENSRNOG00000043387	27.7635	-0.626311	0.398492	-1.5717	0.116019	0.849578
ENSRNOG00000047314	15.1911	-0.927413	0.590766	-1.56985	0.116451	0.852076
ENSRNOG00000013324	27.4647	-0.774189	0.493348	-1.56925	0.116589	0.852426
ENSRNOG00000004341	18.5587	-0.800347	0.510417	-1.56803	0.116875	0.853856
ENSRNOG00000001611	324.975	-0.302737	0.193144	-1.56742	0.117017	0.854235
ENSRNOG00000018051	26.2188	0.513744	0.328378	1.56449	0.117702	0.854526
ENSRNOG00000012686	26.9338	0.697904	0.446103	1.56445	0.117713	0.854526
ENSRNOG00000032703	28.8163	0.577036	0.368957	1.56396	0.117826	0.854526
ENSRNOG00000023007	7.56943	0.991884	0.634235	1.56391	0.11784	0.854526
ENSRNOG00000017342	33.0389	0.602104	0.38516	1.56326	0.117992	0.854526
ENSRNOG00000016286	128.096	0.385255	0.246448	1.56323	0.117999	0.854526
ENSRNOG00000054795	64.2869	0.542063	0.346779	1.56314	0.118021	0.854526
ENSRNOG00000052707	22.7778	0.777864	0.497703	1.56291	0.118074	0.854526
ENSRNOG00000049128	143.842	0.355989	0.227823	1.56257	0.118155	0.854526
ENSRNOG00000021182	91.5181	-0.462503	0.296051	-1.56224	0.118231	0.854526
ENSRNOG00000007092	98.4295	-0.658298	0.421448	-1.56199	0.11829	0.854526
ENSRNOG00000000204	87.5377	0.495248	0.317067	1.56197	0.118296	0.854526
ENSRNOG00000061429	12.5664	-0.871541	0.558166	-1.56144	0.118421	0.854526
ENSRNOG00000000168	434.765	-0.845478	0.541484	-1.56141	0.118427	0.854526
ENSRNOG00000020573	22.7091	-0.666121	0.426805	-1.56072	0.118591	0.854526
ENSRNOG00000049426	6.60788	0.897335	0.575001	1.56058	0.118623	0.854526
ENSRNOG00000005606	147.942	0.357605	0.229231	1.56002	0.118754	0.854526
ENSRNOG00000011952	210.076	0.488778	0.313327	1.55996	0.11877	0.854526
ENSRNOG00000016610	55.8969	-0.463553	0.297163	-1.55993	0.118777	0.854526
ENSRNOG00000003992	4.33793	-1.20477	0.772348	-1.55988	0.118787	NA
ENSRNOG00000055721	56.4357	-0.503821	0.32313	-1.55919	0.118952	0.854576
ENSRNOG00000060496	30.6579	-0.674788	0.432866	-1.55889	0.119024	0.854576
ENSRNOG00000019455	15.2897	-0.66592	0.427317	-1.55838	0.119144	0.854576
ENSRNOG00000015825	6.59815	0.980915	0.629692	1.55777	0.119288	0.854576
ENSRNOG00000023130	43.6286	-0.613771	0.394043	-1.55763	0.119322	0.854576
ENSRNOG00000025730	26.1776	-0.823884	0.529328	-1.55647	0.119596	0.854576
ENSRNOG00000008287	5.94213	-1.10817	0.712063	-1.55628	0.119641	0.854576
ENSRNOG00000001199	17.4837	0.778705	0.500395	1.55618	0.119666	0.854576
ENSRNOG00000015157	21.7929	-0.603848	0.388063	-1.55606	0.119694	0.854576
ENSRNOG00000050424	199.373	0.380741	0.244689	1.55602	0.119704	0.854576
ENSRNOG00000026267	39.3472	-0.565733	0.363652	-1.5557	0.11978	0.854576
ENSRNOG00000012514	118.018	-0.419391	0.269853	-1.55415	0.120149	0.856564
ENSRNOG00000003990	3.06271	-1.27247	0.818778	-1.55411	0.120158	NA
ENSRNOG00000007697	11.2341	-1.01283	0.651921	-1.55361	0.120277	0.856827
ENSRNOG00000017871	98.589	0.416889	0.268493	1.5527	0.120494	0.857659
ENSRNOG00000001870	17.9544	0.795328	0.512334	1.55236	0.120576	0.857659
ENSRNOG00000003121	4.60002	-1.07306	0.691619	-1.55152	0.120776	NA
ENSRNOG00000031730	46.6719	-0.560812	0.361548	-1.55114	0.120868	0.85909
ENSRNOG00000002069	12.5338	1.08186	0.697774	1.55045	0.121034	0.859623
ENSRNOG00000017180	9.26165	-1.17418	0.757993	-1.54907	0.121366	0.860078
ENSRNOG00000008642	28.0544	-0.535943	0.345999	-1.54897	0.121388	0.860078
ENSRNOG00000060436	7.09213	1.10067	0.710688	1.54874	0.121443	0.860078
ENSRNOG00000008622	8.68699	-0.890653	0.575144	-1.54857	0.121484	0.860078
ENSRNOG00000028985	160.276	1.06043	0.684909	1.54829	0.121554	0.860078
ENSRNOG00000014041	11.8513	0.796164	0.514351	1.5479	0.121646	0.860088
ENSRNOG00000007224	2.84043	1.16381	0.75247	1.54665	0.121947	NA
ENSRNOG00000015696	33.2619	0.491744	0.317994	1.5464	0.122009	0.861032
ENSRNOG00000014875	21.4304	-0.62028	0.401268	-1.5458	0.122153	0.861032
ENSRNOG00000015975	25.017	0.661237	0.427782	1.54573	0.122169	0.861032
ENSRNOG00000033164	17.9336	-0.79605	0.515233	-1.54503	0.122339	0.861032
ENSRNOG00000010999	17.9562	0.666233	0.431321	1.54463	0.122435	0.861032
ENSRNOG00000017767	24.5738	-0.622525	0.40304	-1.54457	0.12245	0.861032
ENSRNOG00000003078	61.812	0.58398	0.378183	1.54417	0.122547	0.861032
ENSRNOG00000060123	57.3733	0.520751	0.33725	1.54411	0.122562	0.861032
ENSRNOG00000021839	10.1341	1.07888	0.698782	1.54395	0.122601	0.861032
ENSRNOG00000012348	67.1546	-0.42039	0.272759	-1.54125	0.123256	0.861308
ENSRNOG00000010557	53.8633	-0.457432	0.296829	-1.54106	0.123302	0.861308
ENSRNOG00000013178	124.408	0.400252	0.25974	1.54097	0.123324	0.861308
ENSRNOG00000016636	21.9347	-0.634847	0.412008	-1.54086	0.123351	0.861308
ENSRNOG00000008757	12.6642	-0.825887	0.536097	-1.54056	0.123425	0.861308
ENSRNOG00000019316	35.0111	-0.660878	0.42904	-1.54036	0.123472	0.861308
ENSRNOG00000052583	295.888	0.296517	0.192511	1.54026	0.123497	0.861308
ENSRNOG00000014153	13.2141	-0.953928	0.619501	-1.53983	0.123601	0.861308
ENSRNOG00000059686	7.04185	1.07024	0.695228	1.53941	0.123704	0.861308
ENSRNOG00000029179	88.5049	0.492415	0.320005	1.53877	0.12386	0.861308
ENSRNOG00000009715	158.937	0.429307	0.279006	1.5387	0.123878	0.861308
ENSRNOG00000007158	7.81184	-0.995883	0.64742	-1.53823	0.123992	0.861308
ENSRNOG00000028501	73.889	0.389898	0.253542	1.5378	0.124097	0.861308
ENSRNOG00000010753	24.2025	-0.643099	0.418478	-1.53676	0.124353	0.861308
ENSRNOG00000030625	544.421	-0.453971	0.295451	-1.53653	0.124407	0.861308
ENSRNOG00000026913	11.3107	-0.856576	0.557486	-1.5365	0.124417	0.861308
ENSRNOG00000016015	6.08517	-1.05282	0.68531	-1.53626	0.124474	0.861308
ENSRNOG00000001616	37.1937	-0.527843	0.343765	-1.53548	0.124667	0.861308
ENSRNOG00000019822	9.35242	-1.04154	0.678336	-1.53543	0.124677	0.861308
ENSRNOG00000060571	7.29516	-1.0359	0.674754	-1.53523	0.124727	0.861308
ENSRNOG00000017601	10.809	-0.841236	0.548105	-1.53481	0.124831	0.861308
ENSRNOG00000017819	2.94809	-1.22897	0.800811	-1.53466	0.124868	NA
ENSRNOG00000007088	48.0953	0.461639	0.300913	1.53413	0.124998	0.861308
ENSRNOG00000013078	65.2629	0.612577	0.399331	1.53401	0.125027	0.861308
ENSRNOG00000051825	8.24671	0.943386	0.615144	1.5336	0.125128	0.861308
ENSRNOG00000023628	66.9676	0.572776	0.37354	1.53337	0.125184	0.861308
ENSRNOG00000019519	11.2598	0.810882	0.529375	1.53177	0.125579	0.861308
ENSRNOG00000010746	10.16	-0.828204	0.540982	-1.53093	0.125788	0.861308
ENSRNOG00000025604	31.9998	-0.692592	0.452403	-1.53092	0.12579	0.861308
ENSRNOG00000019522	29.5274	0.611412	0.399423	1.53074	0.125834	0.861308
ENSRNOG00000009580	7.41244	1.12267	0.733725	1.5301	0.125991	0.861308
ENSRNOG00000038909	246.881	-0.365373	0.238809	-1.52998	0.126022	0.861308
ENSRNOG00000008410	31.1974	0.554286	0.36243	1.52936	0.126175	0.861308
ENSRNOG00000014700	213.908	0.49636	0.324568	1.52929	0.126192	0.861308
ENSRNOG00000062009	7.92171	0.957314	0.626251	1.52864	0.126353	0.861308
ENSRNOG00000003463	15.4442	-0.663491	0.434073	-1.52852	0.126382	0.861308
ENSRNOG00000011540	36.0643	-0.675524	0.441992	-1.52836	0.126422	0.861308
ENSRNOG00000018122	7.24756	0.981003	0.641895	1.52829	0.12644	0.861308
ENSRNOG00000018747	33.4683	-0.599558	0.392374	-1.52803	0.126506	0.861308
ENSRNOG00000010897	22.757	-0.679025	0.444567	-1.52738	0.126665	0.861308
ENSRNOG00000002241	7.26057	-1.2523	0.820026	-1.52715	0.126723	0.861308
ENSRNOG00000014288	164.418	-0.56603	0.370645	-1.52715	0.126724	0.861308
ENSRNOG00000018911	32.16	-0.634151	0.415257	-1.52713	0.126729	0.861308
ENSRNOG00000021150	4.62418	-1.09722	0.718503	-1.52709	0.126738	NA
ENSRNOG00000008837	339.237	0.527731	0.34562	1.52691	0.126784	0.861308
ENSRNOG00000021887	30.8714	-0.484126	0.317109	-1.52669	0.126839	0.861308
ENSRNOG00000024040	21.3922	0.664601	0.435475	1.52615	0.126972	0.861308
ENSRNOG00000017741	15.7243	-0.842697	0.552513	-1.52521	0.127207	0.861308
ENSRNOG00000002871	291.167	0.380414	0.249489	1.52477	0.127316	0.861308
ENSRNOG00000025679	44.5057	-0.408278	0.267778	-1.52469	0.127336	0.861308
ENSRNOG00000023375	119.769	0.487973	0.320119	1.52435	0.127422	0.861308
ENSRNOG00000025991	58.7547	0.536617	0.352117	1.52397	0.127516	0.861308
ENSRNOG00000015517	53.9246	0.457557	0.300333	1.5235	0.127635	0.861308
ENSRNOG00000001953	5.05587	-1.00842	0.662191	-1.52285	0.127797	NA
ENSRNOG00000059215	31.7016	0.52335	0.343715	1.52263	0.127852	0.861308
ENSRNOG00000001417	36.8931	-0.462936	0.304052	-1.52255	0.127871	0.861308
ENSRNOG00000011032	10.3817	-0.837301	0.55015	-1.52195	0.128022	0.861308
ENSRNOG00000011535	363.804	0.526497	0.345965	1.52182	0.128054	0.861308
ENSRNOG00000012420	84.8637	0.519284	0.341374	1.52116	0.12822	0.861308
ENSRNOG00000012499	29.816	0.6434	0.423	1.52104	0.12825	0.861308
ENSRNOG00000008301	193.325	-0.366796	0.241156	-1.52099	0.128263	0.861308
ENSRNOG00000017021	36.7478	-0.637532	0.419259	-1.52061	0.128357	0.861308
ENSRNOG00000000113	2.45251	-1.22382	0.80489	-1.52048	0.128391	NA
ENSRNOG00000050946	20.6805	-0.72635	0.477752	-1.52035	0.128423	0.861308
ENSRNOG00000004442	56.6417	0.47214	0.310574	1.52022	0.128456	0.861308
ENSRNOG00000024213	144.481	0.514127	0.338224	1.52008	0.128492	0.861308
ENSRNOG00000003338	30.3251	-0.645552	0.424765	-1.51979	0.128564	0.861308
ENSRNOG00000004481	144.937	-0.422336	0.277953	-1.51945	0.128648	0.861308
ENSRNOG00000010124	41.4593	-0.521101	0.343074	-1.51892	0.128783	0.861308
ENSRNOG00000046479	5.6249	-1.0011	0.659106	-1.51887	0.128795	0.861308
ENSRNOG00000013656	26.0978	-0.699648	0.460665	-1.51878	0.128818	0.861308
ENSRNOG00000023346	9.2434	-0.782018	0.514935	-1.51867	0.128845	0.861308
ENSRNOG00000003018	14.033	-0.905487	0.596745	-1.51738	0.129171	0.862879
ENSRNOG00000024410	25.2586	0.604967	0.399015	1.51615	0.129481	0.862948
ENSRNOG00000040110	9.83085	-1.0316	0.680645	-1.51563	0.129614	0.862948
ENSRNOG00000019009	4.62964	-1.04636	0.6907	-1.51492	0.129793	NA
ENSRNOG00000005196	63.1799	0.440356	0.290804	1.51427	0.129957	0.862948
ENSRNOG00000010930	31.9984	0.555192	0.366697	1.51403	0.130017	0.862948
ENSRNOG00000056462	113.851	0.502153	0.331698	1.51389	0.130055	0.862948
ENSRNOG00000047578	15.3212	-0.699594	0.462263	-1.51341	0.130175	0.862948
ENSRNOG00000047287	316.639	0.383931	0.25409	1.511	0.130788	0.862948
ENSRNOG00000011203	51.8034	-0.555263	0.367566	-1.51065	0.130878	0.862948
ENSRNOG00000017453	20.7068	-0.600698	0.397657	-1.51059	0.130892	0.862948
ENSRNOG00000019995	50.9672	0.481745	0.319242	1.50903	0.131292	0.862948
ENSRNOG00000016433	5.61688	-1.30762	0.866743	-1.50865	0.131387	0.862948
ENSRNOG00000051383	14.9174	1.02944	0.682385	1.50859	0.131404	0.862948
ENSRNOG00000005418	40.1751	-0.552431	0.366351	-1.50793	0.131573	0.862948
ENSRNOG00000020683	185.722	-0.337936	0.224179	-1.50744	0.131698	0.862948
ENSRNOG00000050949	19.3675	-0.584117	0.387869	-1.50597	0.132076	0.862948
ENSRNOG00000007250	12.7971	-1.01618	0.674963	-1.50554	0.132185	0.862948
ENSRNOG00000051151	55.3977	0.575186	0.382077	1.50542	0.132216	0.862948
ENSRNOG00000008134	12.2237	0.840274	0.558793	1.50373	0.132651	0.862948
ENSRNOG00000021314	89.4643	0.477854	0.31781	1.50358	0.132689	0.862948
ENSRNOG00000005256	271.819	0.346576	0.230528	1.5034	0.132735	0.862948
ENSRNOG00000055257	80.9997	-0.653471	0.434706	-1.50325	0.132775	0.862948
ENSRNOG00000006539	19.1998	0.631336	0.419997	1.50319	0.13279	0.862948
ENSRNOG00000021750	128.936	-0.356738	0.237412	-1.50262	0.132938	0.862948
ENSRNOG00000000062	11.3039	0.946257	0.629781	1.50252	0.132963	0.862948
ENSRNOG00000003117	92.9402	-0.416366	0.277122	-1.50247	0.132976	0.862948
ENSRNOG00000011180	60.2285	-0.487582	0.324631	-1.50196	0.133108	0.862948
ENSRNOG00000010941	6.21803	-1.17506	0.782445	-1.50178	0.133154	0.862948
ENSRNOG00000017874	17.0047	-0.818991	0.545356	-1.50176	0.13316	0.862948
ENSRNOG00000058586	28.4499	0.600125	0.399722	1.50136	0.133263	0.862948
ENSRNOG00000037923	170.701	0.959816	0.639316	1.50132	0.133273	0.862948
ENSRNOG00000001304	32.0802	0.567534	0.37833	1.5001	0.133587	0.862948
ENSRNOG00000058388	37.1456	-0.646675	0.431256	-1.49952	0.13374	0.862948
ENSRNOG00000028845	34.4139	0.721709	0.481336	1.49939	0.133773	0.862948
ENSRNOG00000008168	6.53681	1.06447	0.710026	1.4992	0.133822	0.862948
ENSRNOG00000011632	264.857	-0.278098	0.18556	-1.4987	0.133952	0.862948
ENSRNOG00000013061	63.8393	-0.463892	0.309565	-1.49853	0.133995	0.862948
ENSRNOG00000031004	26.6061	-0.632833	0.422337	-1.49841	0.134027	0.862948
ENSRNOG00000020615	186.558	-0.460965	0.307639	-1.4984	0.134031	0.862948
ENSRNOG00000000281	29.7542	0.502931	0.335735	1.498	0.134133	0.862948
ENSRNOG00000057125	65.8096	-0.447077	0.298454	-1.49798	0.13414	0.862948
ENSRNOG00000028477	10.9561	0.991313	0.661773	1.49796	0.134142	0.862948
ENSRNOG00000000842	102.506	-0.431979	0.288394	-1.49788	0.134165	0.862948
ENSRNOG00000015192	111.525	-0.295961	0.197593	-1.49783	0.134177	0.862948
ENSRNOG00000013102	31.2366	-0.590635	0.394458	-1.49733	0.134307	0.862948
ENSRNOG00000006631	8.27096	1.16042	0.775318	1.49671	0.134469	0.862948
ENSRNOG00000019047	71.1831	0.390366	0.260884	1.49632	0.134571	0.862948
ENSRNOG00000026136	210.792	0.401893	0.268604	1.49623	0.134594	0.862948
ENSRNOG00000007610	34.0737	0.603806	0.403643	1.49589	0.134682	0.862948
ENSRNOG00000015969	10.8648	-0.812737	0.543453	-1.49551	0.134783	0.862948
ENSRNOG00000011817	140.162	-0.443639	0.296669	-1.4954	0.13481	0.862948
[truncated: 8,478 more rows]

## Sheet: Kidney
	baseMean	log2FoldChange	lfcSE	stat	pvalue	padj
[truncated: 12,132 more rows]
